# Supplementary material for: Determinants of Cervical Cancer Screening Accuracy for Visual Inspection with Acetic Acid (VIA) and Lugol’s Iodine (VILI) Performed by Nurse and Physician
Source: PLoS One. 2017 Jan 20;12(1):e0170631. doi: 10.1371/journal.pone.0170631 (PMC5249231; doi:10.1371/journal.pone.0170631)
Supplement: S1 Table — (XLSX) [file pone.0170631.s001.xlsx]

## Sheet: Sheet1
id	agegrp1	parity	hiscol2	ltptrgrp	menopausgrp	sexdebu	consult2	everpap2	std	hc2	educ	smok2	cytocat	marital	colpodx2	vianurse1	vilin1	viamd1	vilimd1
1	2	4	0	1	0	1	1	0	2		3	0		2	0	0	0	0	0
2	3	4	0	1	1	1	1	0	2		2	1		1	0	0	0	0	0
3	1	3	0	1	0	1	0	0	1		2	0	0	1	0	0	0	0	0
4	2	3	0	2	0	1	1	0	1		3	0		1	0	0	1	1	1
5	2	3	0	1	0	1	1	0	1		3	0	0	1	0	0	1	1	0
6	2	2	0	1	0	1	1	0	1		2	0	0	1	0	1	0	1	0
7	1	1	0	1	0	1	1	0	1		3	0		1	0	0	0	0	0
8	3	3	0	1	1	1		0	1		3	1		1	0	1	1	1	1
9	2	3	0	1	0	1	0	0	1		3	1	0	1	0	0	0	0	0
10	2	3	0	2	0	1	1	0	1		3	0		1	0	1	0	0	0
11	2	1	0	3	1	0	1	0	1	0	2	0	0	1	0	1	0	1	1
12	3	3	0	2	0	0	1	0	2	0	3	0	0	1	0	1	0	0	0
13	3	3	0	1	1	1	1	0	1	0	3	0		1	0	0	0	0	0
14	3	3	0	1	1	1	1	0	1	0	3	1	0	1	0	0	0	0	0
15	2	2	0	2	1	0		0	1	0	2	0	0	2	0	0	0	0	0
17	1	2	0	3	0	0		0	1		3	0	0	1	0	0	0	0	0
18	1	2	0	2	0	1	0	0	1	0	2	0	0	1	0	1	1	1	1
19	2	3	0	2	0	1		0	1	0	3	0	0	1	0	0	0	0	0
20	2	4	0	1	0	1	1	0	1		3	0		1	0	1	1	1	1
21	3	3	0	1	0	0	0	0	1	0	2	0	1	2	0	0	0	0	0
22	3	3	0	2	1	1	1	0	1	0	2	1	0	1	0	0	0	0	0
23	4	3	0	1		1	0	1	1	0	2	1	0	2	0	0	0	0	0
24	3	4	0	1	1	0	1	1	2	0	3	0	0	1	0	0	0	1	0
25	2	2	0	1	1	1	0	0	2	0	2	1	0	2	0	0	0	0	0
26	2	4	0	1	0	0	0	0	1		3	0		1	0	0	0	0	0
27	2	3	0	2	0	0	0	0	1	0	1	0	0	1	0	0	0	0	0
28	1	2	0	2	0	1	0	1	1	0	3	0	0	1	0	0	0	0	0
29	3	4	0	1	1	0	1	1	1		2	0	0	1	0	0	0	0	0
30	3	3	0	1		0	0	0	1	0	2	1	0	1	0	0	0	0	0
31	1	3	0	1	0	0	1	0	1	0	3	0	0	1	0	0	0	1	1
32	2	3	1	1	0	1	1	0	1	1		0	4	1	1	1	1	1	1
33	2	3	0	1	0	1	1	0	1	1	2	0	2	1	0	0	0	0	0
34	4	1	0	1	1	1	0	0	1	0	2	1	0	2	0	0	0	0	0
35	2	3	0	1	0	1	1	0	1	0	2	1	0	2	0	0	0	0	0
36	3	4	0	1	1		1	0	1	0	1	1	0	1	0	0	0	0	0
37	2	3	0	2	0	0	0	0	1	0	3	0	0	1	0	0	0	0	0
39	3	3	0	1	1	1	0	0	1	0	2	0	0	1	0	0	0	0	0
40	1	3	0	1	0	1	0	0	1	0	3	0		1	0	1	1	1	1
43	3	4	0	1	1	0	1	0	1	1	2	1	0	1	0	0	0	1	1
44	1	3	0	1	0	1	0	1	1	0	3	1	0	1	0	0	0	1	1
45	2	3	0	1	0	1	0	0	1		3	0	0	1	0	0	0	0	0
46	2	4	0	1	0	1	0		1	0	2	0	0	1	0	0	0	0	0
47	2	3	0	1	0	1	1		1	0	3	0	0	1	0	0	0	0	0
48	1	2	0	1	0	0	1	0	1	0	3	0	0	1	0	0	0	0	0
49	4	3	0				0	0	2	0	1	1	0	2	0	1	1	1	1
51	4	3	0	1		1	0	0	1	0	3	1	0	1	0	0	0	0	0
53	1	3	0	1	0	0	0	0	1	1	2	1	0	1	0	0	0	0	0
54	4	3	0	1	1	0	0	0	1	1	3	1	4	2	0	0	0	0	0
55	1	4	0	1	1	1	0	0	1	0	2	1	1	1	0	1	0	0	0
56	2	3	0	1	1	1	1	0	1	0	1	0	0	1	0	0	0	0	0
57	1	1	0	1	0	0	0	0	2	0	1	0	0	1	0	0	0	0	0
58	3	2	0	2	1	0	1	0	1	0	2	1	0	1	0	0	0	1	1
59	2	4	0	1	0	1	1	0	1	0	1	1	0	1	0	0	0	0	0
60	2	2	0	1	0	0	0	0	1		2	0	0	1	0	0	0	0	0
61	2	3	0	1	1	0		0	1	0	2	1	0	2	0	0	0	0	0
62	3	3	0	1	0	1	0	0	1		3	0	0	1	0	0	0	0	0
63	2	3	0	1	1	0	1	0	1	0	3	0	0	2	0	0	0	0	0
64	3	4	0	1	1	0	0	0	1	0	2	0	0	1	0	0	0	0	0
65	2	3	0	2	0	0	1	0	1	0	2	0	0	1	0	0	1	0	0
67	2	2	0	1	0	1	0	0	1	0	3	1	0	1	0	0	0	0	0
68	1	3	0	3	1	0	0	0	1		2	1	0	1	0	0	0	0	0
69	2	3	0	1	0	1	0	1	1	0	1	1	0	2	0	0	0	0	0
70	3	3	0	1	1	1	0	0	1		2	1		1	0	0	0	0	0
71	4	3	0				1	0	1		2	1	0	1	0	0	0	0	0
72	2	3	0				1	0	2	0	1	1	0	2	0	1	1	0	0
73	3	3	0	1	1	0	0	0	1	0	2	1	0	1	0	0	0	0	0
74	1	2	0	1		0	1	0	1	0	2	0	0	1	0	0	0	0	0
75	3	3	0	1	1		0	0	1	0	1	1	0	1	0	0	0	0	0
76	1	3	0	2	0		0	0	1	0	3	0	0	1	0	0	0	0	0
77	1	3	0	2	0	0	0	0	1	0	3	0	0	1	0	1	0	0	0
78	2		0	1	1	1	0	0	1	0	2	0	0	1	0	0	0	0	0
79	2	3	0	1	0	1	1	0	1	0	2	1	0	1	0	0	0	0	0
80	4	2	0	1		1	0	0	1	0	2	1	0	2	0	0	0	0	0
81	2	3	0	1	0	0	1	0	1	0		0	0	1	0	0	0	0	0
83	3	4	0		1		0	0	1	0	1	1	0	2	0	0	0	0	0
85	2	4	0	1	1	1	1	0	2	0	2	0	0	2	0	0	0	0	0
86	2	3	0	1	0	0	1	0	1	0	3	1	0	1	0	0	0	0	0
87	1	1	0	3	0	1	1	0	1	1	3	0	2	2	0	1	0	0	0
88	2	3	0	2	0	1	0	0	1	0	2	1	0	1	0	0	0	0	0
89	1	1	0	2	0		1	1	1	1	2	1	2	1	0	0	0	0	0
90	2	2	0	2	0	1	1	0	1	0	1	0	0	2	0	1	1	1	1
91	3	4	0	2	1	0	0	0	1	0		0	3	1	0	1	1	1	1
92	3	4	0	1	1	1	0	0	1		1	1	0	1	0	0	0	0	0
93	2	1	0	2	1	1	0	0	1		3	0	0	2	0	0	0	0	0
94	1	2	0	2	0	0	1	0	2	0	2	0	0	1	0	0	0	0	0
95	4	3	0	1		1	0	0	1	0	2	0	0	1	0	0	0	0	0
96	2	2	0	2	0	0	0	0	1	0	2	0	0	1	0	0	0	0	0
97	4	2	0	1	0	1	1	0	1	0	2	0	0	1	0	1	0	0	0
98	3	4	0	1	1	1	0	0	1	0	1	0	0	1	0	0	0	0	0
99	3	3	0	1	1	1	1	1	1	1	1	1	0	1	0	0	0	0	0
100	4	4	0	1	1	1	0	0	1	0	1	1	0	2	0	1	0	1	1
101	2	3	0	1	1	1	0	0	1	0	3	0	0	2	0	0	0	0	0
102	1	2	0	1	0	0	0	0	1	0	3	0	0	1	0	0	0	1	1
103	1	2	0	1	0	1	0	0	1		3	0	0	1	0	0	0	0	0
104	1	2	0	2	0	1	0	0	1		1	0		2	0	0	0	0	0
105	3	4	0	1	1	1	1	0	1		2	0	0	1	0	0	0	0	0
106	4	4	0	3	1	0	1	1	1	0	1	0	0	1	0	0	0	0	0
107	2	3	0	1	0	1	1	0	1	0	3	0	0	1	0	0	0	0	0
108	3	4	0	1	1	0	1	0	1	0	2	1	0	1	0	0	0	0	0
109	1	3	0	1	0	0	0	0	1	0	3	0	0	1	0	0	0	0	0
110	1	1	0	2	0	1	1		1		3	0		2	0	0	0	0	0
113	3	3	0	1		0	1	0	1	0	2	1	0	1	0	0	0	0	0
114	2	3	0	1	1	1	0	0	2	0	2	0		1	0	1	1	0	0
115	3	2	0	1	1	0	0	0	1		1	1	0	1	0	0	0	0	0
116	2	2	0	1	0	1	1	1	1	0	1	0	0	1	0	0	0	0	0
117	2	3	0	1	1	0	0	0	1	0	1	1	0	1	0	0	0	0	0
119	3	3	0	1	1	1		0	1	0	1	1	0	1	0	1	1	1	1
120	3	3	0	1	1	1	0	0	2	0	2	0	0	2	0	1	1	0	0
121	3	3	0	1	1	0	0	0	2		2	0	0	2	0	0	0	0	0
122	1	3	0	2	0	0	1		2		2	0	0	1	0	0	0	0	0
123	2	3	0	1	1	1	1	0	2	0	1	1	0	1	0	1	1	1	1
124	1	3	0	2	0	1	0	0	1	0	3	0	0	1	0	1	0	0	0
125	2	4	0	1	0	1	1	0	1	0	2	0	0	1	0	0	0	0	0
126	2	3	0	1	0	0	1	0	1	1	3	0	2	1	0	1	1	1	1
127	2	3	0	1	1	0	1	1	1	0	2	0	0	1	0	0	0	0	0
128	2	3	0	1	1	0	1	0	1	0	2	0	0	1	0	1	1	1	1
129	2	4	0	1	0	1	1	0	1	0	1	1	2	1	0	0	0	0	0
130	4	4	0	1		1	0	0	1	0	2	0	0	2	0	0	0	0	0
131	2	3	0	1	0	0	1	0	1	0	2	0	0	2	0	0	0	0	0
132	2	4	0	1	1	0	0	0	1	0	2	0	0	1	0	1	1	0	0
133	3	3	0	1	1	1	1	0	1	1	2	1	0	1	0	0	0	1	1
134	1	3	0	1	0	1	0	0	1	0	2	0	0	1	0	0	0	0	0
135	2	3	0	2	0	0	1	0	1	0	2	0	0	1	0	0	0	0	0
136	2	3	0	1	1	1	0	0	2	0	2	1	0	1	0	0	1	0	0
137	3	2	0	2	1	0	1	1	1	0	2	0	0	1	0	0	0	0	0
138	1	3	0	1	0	0	0	0	1	0	1	1	0	1	0	0	0	0	0
139	2	2	0	2	0	1	1	0	1	1	1	1	0	1	0	0	0	0	0
140	3		0	1	1	1	1	0	1		2	1	0	2	0	1	1	0	0
141	4	2	0	1			1	0	1	0	1	1	0	2	0	1	1	1	1
142	1	3	0	2	0	1	0	0	1	0	2	0	0	1	0	0	0	0	0
143	2	4	0	2	0	1	1	0	1	0	2	1	0	2	0	0	0	0	0
144	3	3	0	2	0	1	1	0	1	0	3	1	1	2	0	0	0	0	0
145	2	2	0	2	1	1	0	0	1	0	2	1	2	2	0	0	0	0	0
146	4	3	0	1	1	1	1	0	1	0	2	1	0	1	0	0	0	0	0
147	3	3	0	1	1	0	0	0	1	0	2	1	0	1	0	0	0	0	0
148	1	4	0	1	0	0	0	0	1	0	2	0	0	1	0	0	0	0	0
149	3	3	0	2	1	0	0	0	1	0	1	0	0	1	0	0	0	0	0
150	2	2	0	2	0	0	0	0	1	0	2	0	0	2	0	0	0	1	1
151	2	3	0	2	1	0	1	0	1	0	2	1	0	1	0	0	0	0	0
152	1	2	0	2	0	0	1	0	1	0	2	0	0	1	0	0	0	0	0
153	3	3	0	2	1	1	1	0	1	0	2	1	0	1	0	0	0	0	0
154	2	2	0	1	1	1	0	0	1	0	2	0	0	1	0	0	0	0	0
155	2	4	0	1	0	1	0	0	1	0	2	1	0	1	0	0	0	0	0
156	1	2	0	2	0	1	0	0	1		3	0	0	1	0	1	1	0	0
157	1	3	0	1	0	0	1	0	1		2	1		1	0	0	0	0	0
158	2	1	0	1	0	1	0	1	1	0	2	1	0	2	0	0	0	0	0
159	1	3	0	1	0	0	1	0	1	0	2	0	2	1	0	0	0	0	0
160	3	4	0	1	1	1	1	0	1	0	2	1	0	1	0	1	1	1	1
161	4	2	0	1	1	0	1	1	1	0	1	0	0	2	0	1	1	1	1
162	4	3	0	1		1	0	0	1	0	2	0	0	2	0	0	0	1	1
163	1	3	0	1	0	0	1	0	1	0	2	0	0	1	0	0	0	0	0
164	4	3	0	1		1	0	0	1	0	1	1	0	2	0	1	0	1	1
165	2	3	0	1	1	1	1	0	1	0	3	1	0	2	0	0	0	0	0
166	2	3	0	1	1	0	1	0	1	0	1	0	0	1	0	1	0	0	0
167	3	4	0	1	1	1	0	0	1	0	1	1	2	1	0	0	0	0	0
168	1	2	0	1	0	1	1	0	1	0	3	0	0	1	0	1	1	1	1
169	2	1	0	1	1	0	1	0	1	0	1	0	0	2	0	0	0	0	0
170	2	2	0	1	1	1	0	0	1	1	1	1	0	2	0	1	1	1	1
171	2	3	1	1	0	1	0	0	1		2	1	3	1	0	0	0	0	0
172	1	3	0	2	0	1	0	0	1	0	1	0	0	2	0	1	1	1	1
173	1	3	0	2	0	0	0	0	1	0	1	0	0	1	0	1	1	1	1
175	2	2	0	1	1	1	1	0	1	0	1	0	0	1	0	1	1	1	1
177	1	2	0	3	0	1	1	0	1	0	3	0	0	1	0	0	0	0	0
178	3	3	0	1	1	1	0	0	1	0	1	0		2	0	1	1	1	1
179	1	2	0	2	0	1	1	0	1	0	3	0	2	2	0	1	1	1	1
180	1	3	0	3	1	1	1	0	1	1	3	0	0	1	0	0	0	0	0
181	3	3	0	1	1	1	1	0	1	0	2	1	0	2	0	1	1	1	1
182	3	3	0	2	1	1	1	0	1	0	2	0	0	1	0	1	1	1	1
183	2	1	0	1	0		1	0	1	0	2	1	0	2	0	1	1	1	1
184	2	3	0	1	1	1	1	0	1	0	1	0	0	1	0	0	0	0	0
185	2	3	0	1	0	1	1	0	1	0	3	1	0	1	0	1	1	1	1
186	2	3	0	1	1	1	0	0	1	0	1	0	0	1	0	1	0	1	0
187	2	3	0	1	0	1	0	0	1	0	2	0	0	1	0	1	1	1	1
188	3	3	0	1	1	1	1	0	1		3	0	0	1	0	1	1	1	1
189	2	3	0	1	1	1		0	1	0	2	0	0	1	0	0	0	0	0
190	2	2	0	1	0	1	0	0	1	0	3	1	0	1	0	0	0	0	0
191	1	1	0	1	0	1	0	0	1	0	1	0	0	1	0	0	0	0	0
192	2	2	0	2	0	0	1	0	1		2	0	0	1	0	0	0	0	0
193	1	2	0	3	0	0	0	0	1	0	3	0	0	2	0	0	0	0	0
194	3	3	0	1	1	1	1	0	1	0	2	0	3	1	0	0	0	0	0
195	4	4	0	1	0	1		0	1	0	1	1	0	1	0	0	0	0	0
196	4	3	0	1	1	0	1	0	1	0	2	0	0	2	0	0	0	1	0
197	1	2	0	3	0	0	0	0	1	0	3	0	0	2	0	1	1	1	1
198	2	2	0	1	0	1	1	1	1	1	2	1	0	1	0	0	0	0	0
199	2	3	0	1	0	1	0	0	1	0	1	0	0	2	0	0	0	0	0
200	2	3	0	2	0	1	0	0	1	0	2	0	0	1	0	0	0	0	0
201	1	2	0	2	0	1	1	0	1	1	2	0	3	1	0	0	0	1	1
202	3	3	0	2	1	0		0	1		2	1	0	2	0	0	0	0	0
203	1	3	0	1	0	1	1	0	1		3	0	0	1	0	0	0	0	0
204	2	3	0	1	1	1	0	0	1	0	2	0	0	1	0	1	1	1	1
205	1	3	0	2	0	1	1	0	1	0	2	0	0	1	0	0	0	0	0
207	2	3	0	1	0	0	0	0	1	0	2	0	0	1	0	1	1	1	1
208	4	2	0	1	1	1	0	0	1	0	1	1	0	2	0	1	1	1	1
209	1	2	0	2	0	1	0	0	1	0	3	0	0	1	0	1	1	1	1
210	2	2	0	2	1	0	1	0	1	0	2	1	0	2	0	0	0	0	0
212	2	3	0	2	0	1	1	0	1	0	2	1	0	2	0	0	0	0	0
213	1	3	0	1	0	0	0	0	1	0	2	1	0	1	0	1	1	1	1
214	2	3	0	1	1	1	0	0	1	0	2	0	0	2	0	1	1	1	1
215	1	2	0	1	0	1	1	0	1			0	0	1	0	1	1	1	1
216	2	3	0	1	0	1	0	0	1	0	1	1	0	1	0	0	0	0	0
217	1	3	0	1	0	0	0	0	1	0	2	0	0	1	0	0	0	0	0
218	2	4	0	1	0	0	0	0	1	0		1	0	1	0	1	1	1	1
219	1	2	0	1	0	0	0	0	1	0	2	0	0	1	0	0	0	0	0
220	4	3	0	2	1	1	1	0	1	0		1	0	2	0	0	0	0	0
221	2	2	0	2	0	1	0	0	1	0	2	0	0	1	0	1	0	1	0
222	1	3	0	1	0	1	0	0	1	0	2	0	0	1	0	0	0	0	0
223	1	2	0	1	0	1	1	0	1	0		1	0	1	0	0	0	0	0
224	2	2	0	2	0	0	1	0	1	0	3	0	0	1	0	0	0	0	0
225	3	3	0	2	1	1	1	0	1	0	2	0	0	1	0	1	1	1	1
226	1	3	0	1	0	0	1	0	1	0	3	0	0	1	0	0	0	0	0
227	3	2	0	1	0	1	0	0	2	0	2	0	0	2	0	0	0	0	0
228	1	2	0	1	0	1	1	0	1	1	2	1	2	1	0	0	1	1	1
229	3	3	0	1	1	1	1	0	1	0	2	1	0	1	0	1	1	1	1
230	1	2	0	1	0	1	0	0	1	0	3	0	1	1	0	1	1	1	1
232	2	4	0	1	0	0	0	0	1	0	2	0	0	1	0	1	0	0	0
233	1	3	0	1	0	0	0	0	2	0	2	0	0	1	0	0	1	0	0
234	4	3	0	1	0	0	0	0	2	0	1	0	0	1	0	0	0	0	0
235	4	3	0	1	0	1	0	0	2	0	3	0	0	1	0	0	0	0	0
236	4	3	0	1	0	1	1	0	1	0	3	0	0	1	0	0	0	0	0
237	1	2	0	1	0	1	1	0	2	0	2	0	0	1	0	0	1	1	1
238	4	3	1	1	1	1	1	0	2		2	1	0	2	0	0	0	0	0
239	1	2	0	1	0	1	0	0	1	0	3	0	0	1	0	0	0	0	0
240	1	2	0	1	0	1	1	0	1	0	3	0	0	2	0	0	0	0	0
241	3	3	0	1	1	0	0	0	1	0	2	0	0	2	0	0	1	0	0
242	2	2	0	3	1	1	0	0	1	0	1	0	0	1	0	0	0	0	0
243	1	2	0	3	0	1	1	0	1	0	3	0	0	1	0	0	0	0	0
244	2	3	0	1	0		0	0	1	0	2	0	0	1	0	1	1	1	1
245	2	3	0	1	0	1		0	1	0	3	0	0	1	0	1	1	1	1
246	2	3	0	1	0	1	0	0	1	1	2	1	4	1	0	0	0	0	0
247	3	2	0	1		1	0	0	1	0	1	1	0	2	0	0	0	0	0
248	3	3	0	1	1	1	1	0	1	0	3	0	0	1	0	1	0	0	0
249	4	3	0	1	1	1	0	0	1	0	1	0		2	0	0	0	0	0
250	2	3	0	1	0	1	0	0	1	0	3	1	0	1	0	0	0	0	0
251	4	2	0	1	1	1	0	0	1	0	1	1	0	2	0	0	0	0	0
252	4	1	0	1	1	1	1	0	1	0	1	0	0	2	0	0	0	0	0
253	3	3	0	2	1	1	0	0	2	0	1	0	0	2	0	0	0	0	0
254	4	4	0	1	0	1	1	0	1	0	3	0	0	1	0	1	1	1	1
255	4	4	0	1	1	1	0	0	1	0	1	1	0	2	0	1	1	1	1
256	2	3	0	1	0	1	0	0	1	0	1	0	0	1	0	1	0	1	1
257	2		0	2	1	0	0	0	1	0	2	1	0	1	0	0	0	0	0
258	2	3	0	1	0	1	0	0	1	0	1	0	0	1	0	1	1	0	0
259	3	2	0	1	1	0	0	0	1	0	2	0	0	1	0	0	0	0	0
260	3	4	0	1	1	0	0	0	1	0	2	0	0	1	0	1	1	1	0
261	3	3	0	1	1	1	1	0	1	0	2	0	0	1	0	1	1	1	1
262	2	3	0	2	0	0	0	0	1	0	1	1	0	1	0	0	1	0	0
263	4	3	0	1	1	1	1	0	1	0	2	0	2	1	0	1	1	0	0
264	2	3	0	2	0	0	1	0	1	0	2	0	0	1	0	0	0	0	0
265	1	3	0	1	0	0	1	0	1	0	3	0	2	1	0	0	0	0	0
266	2	2	0	2	0	0	0	0	1	0	3	0	0	2	0	0	0	0	0
267	1	3	0	2	0	0	1	0	1	1	3	0	0	1	0	0	0	1	1
268	2	3	0	1	0	0	0	0	1	0	2	1	0	1	0	0	0	0	0
269	2	3	0	1	0	1	0	0	1	0	2	0	0	1	0	0	0	0	0
270	2	3	0	3	0	0	0	0	1	0	2	0		1	0	0	0	0	0
271	1	2	0	3	0	0	0	0	1	0	3	0	0	1	0	1	1	1	1
272	2	3	0	1	1	1	0	0	1	0	3	0	0	1	0	1	1	1	1
273	2	3	0	2	0	0	1	0	1	0	2	0	0	1	0	0	0	0	0
274	2	4	0	2	0	0	1	0	1	0	3	0	0	1	0	0	0	0	0
275	4	3	0	1	1	0	0	0	1	0	2	0		2	0	1	1	1	0
276	2	3	0	1	1	1	1	0	1	0	1	0	0	1	0	0	0	0	0
277	3	3	0	1	1	1	0	0	1	0	1	0	0	1	0	0	0	0	0
278	1	3	0	1	0	1	0	0	1	0	2	0	0	1	0	0	0	0	0
279	1	3	0	2	0	0	0	0	1	0	2	1	0	1	0	1	1	1	1
280	2	3	0	1	1	1	0	0	1	0	1	1	0	1	0	1	1	1	1
281	1	2	0	1	0	0	1	0	1	1	2	0	0	1	0	0	0	0	0
283	3	4	0	1		1	1	0	1	1	1	0	0	1	0	0	0	0	0
284	3	1	0	2	0	0	0	0	1		1	0		1	0	0	0	0	0
285	1	2	0	2	0	1	0	0	1	0	3	0	0	1	0	0	0	0	0
286	3	4	0	2	0	1	0	0	1	1	1	1	1	1	0	1	1	1	1
287	2	3	0	2	0	1	1	0	1	0	3	1	0	1	0	0	0	0	0
288	2	2	0	1	1	1	0	0	1	0	2	1	0	2	0	0	0	0	0
289	2	2	0	1	1	1	0	0	1	0	3	0	0	1	1	0	1	1	1
290	2	2	0	2	0	1	0	0	1	0	3	0	0	2	0	1	0	1	0
291	3	3	0	2	1	1	0	0	1	1	1	0	0	2	0	0	0	0	0
292	3	3	0	2	1	0	0	0	1	0	2	1	0	1	0	1	1	1	1
293	2	3	0	1	0	1	0	0	1	0	2	0	0	1	0	0	0	0	0
294	3	1	0	1	1	1	1	0	1	0	1	0	0	1	0	0	0	0	0
295	2	3	1	1	0	1		0	1	1	2	0	4	2	0	1	1	1	1
296	2	1	0	2	1	1	0	0	1		1	1	1	1	0	0	0	0	0
297	3	3	0	2	1	0	1	0	1	0	2	1	0	2	0	0	0	0	0
298	2	3	0	1	0	1	0	0	1		2	0	0	2	0	0	0	0	0
299	3	2	0	2		1	0	0	1	0	1	0	0	2	0	0	0	0	0
300	3	3	0	1	1	1	0	0	1	0	2	1	0	1	0	1	1	1	1
301	4	2	0	1	1	1	1	0	1	1	2	0	0	1	0	0	0	0	0
302	4	4	0	1	1	1	0	0	1	0	1	0	0	1	0	0	0	0	0
303	3	4	0	1	0	0	0	0	1	0	2	0	0	1	0	0	0	0	0
304	2	2	0	1	0	1	1	0	1	0	3	0	0	1	0	0	0	0	0
305	3	3	0	1	1	1	0	0	1	0	1	0		2	0	0	0	0	0
306	3	3	0	1	1	0	0	0	1		1	0		1	0	0	0	0	0
307	1	2	0	1	0	1	0	0	1	0	2	0	0	1	0	1	1	1	1
308	1	3	0	2	0	0	0	0	1	0	3	0	0	1	0	1	0	1	0
309	1	2	0	2	0	0	0	0	1	0	3	0	0	2	0	1	1	1	1
310	1	1	0	1	0	1	0	0	1	0	3	0	0	2	0	0	0	0	0
311	3	2	0	2	1	0	0	0	1	0	3	0	0	2	0	0	1	1	1
313	1	2	0	1	0	1	1	0	1	0	2	1	0	1	0	0	0	0	0
314	1	2	0	2	0	1	0	0	1		2	0	0	1	0	0	0	1	0
315	3	3	0	2	1	1	0	0	2	0	3	0	0	2	0	0	0	0	0
316	2	1	0	1	1	1	0	0	1	1	1	0	0	2	0	0	0	0	0
317	1	3	0	2	0	0		0	1	0	1	0	0	2	0	0	0	0	0
318	2	3	0	2	0	1	0	0	1	0	3	1	0	1	0	1	0	0	0
319	2	4	0	2	1	0	0	0	2	0	2	0	0	1	0	1	1	1	1
320	2	3	0	2	0	1		0	1	0	2	0	0	1	0	1	0	0	0
321	3	2	0	2	1	0	0	0	1	0	1	1	0	1	0	1	1	1	0
322	1	1	0	3	0	1	1	0	2		3	0		1	0	1	0	1	1
323	2	4	0	1	1	0	1	0	1	0	3	0	0	1	0	0	0	0	0
324	3	4	0	1	1	0	1	0	1	0	2	0	0	1	0	0	0	0	0
325	3	3	0	1	1	1	0	0	1	0	1	0	0	1	0	0	0	0	0
326	1	2	0	1	0	0	1	0	2	0	2	0	0	1	0	0	0	0	1
327	4	2	0	1	1	1	1	0	1	0	1	1	0	2	0	1	1	1	1
328	4	3	0	1	1	1	1	0	1	0	1	0	0	2	0	0	1	0	0
329	3	3	0	1	1	1	1	0	1	0	3	0	0	2	0	0	1	0	0
330	3	3	0	2	1	1	1	1	1	0	2	0	0	1	0	0	0	0	0
331	2	2	0	2	0	1	1	0	1	0	2	0	0	1	0	1	1	1	1
332	1	2	0	1	1	1	0	0	1	0	1	0	1	1	0	1	0	0	0
333	2	4	0	1	1	0	0	0	1	0	3	1	0	1	0	0	0	0	0
334	3	3	0	1	1	1	0	0	1	0	2	1	2	2	0	0	0	0	0
335	2	4	0	1	1	1	0	0	1	0	3	0	0	1	0	1	1	1	0
336	4	2	0	1	0	1	1	0	1	0	1	0	0	1	0	0	0	0	0
337	4	3	0	1		1	0	0	1	0	1	1	0	2	0	0	0	0	0
338	4	3	0	2	1	1	0	0	1	1	3	1	0	2	0	1	1	1	0
339	2	3	0	1	0	1	1	1	1	0	2	0	0	1	0	0	0	0	0
340	2	3	0	2	0	1	1	0	1	0	2	0	0	1	0	1	1	1	1
341	1	2	0	2	0	1	0	0	1	1	3	0	1	1	1	1	1	1	1
342	2	2	0	2	0	1	0	0	1	0	3	0	0	1	0	1	0	1	0
343	4	2	0	2		1	0	0	1	0	1	1	0	2	0	0	0	0	0
344	1	2	0	1	0	1	0	0	1	0	1	0	0	1	0	1	1	1	1
345	1	3	0	2	0	0	0	0	1	0	1	0	0	1	0	0	0	0	0
346	2	1	0	1	1	1	0	0	1	0	1	0	0	1	0	0	0	0	0
347	1	1	0	3	0	0	1	0	1	0	3	0	0	2	0	0	0	0	0
348	4	3	0	1	1	0	0	0	1	0	1	0	0	2	0	0	0	0	0
349	4	3	0	1	1	1	1	0	1	0	2	0	0	2	0	0	0	0	0
350	3	2	0	1	1	1	1	1	1	0	1	0	0	1	0	0	0	0	0
351	1	2	0	2	0	1	1	0	1	0	3	1	0	1	0	1	1	1	1
352	2	3	0	1	0	1	0	0	1	0	1	0		1	0	0	0	0	0
353	1	2	0	1	0	1	1	0	1	0	3	0	0	1	0	0	0	0	0
354	1	2	0	3	0	1	1	0	1	0	2	0		1	0	0	0	0	0
355	2		0	2	1	1	0	0	1	0	3	0		2	0	0	0	1	1
356	2	3	0	1	0	1	1	0	2	0	2	0	0	1	0	1	1	0	0
357	2	4	0	1	0	1	0	0	2	0	2	0	0	1	0	0	0	0	0
358	4	4	0	1		0	1	0	1	0	1	0	0	1	0	0	0	0	0
359	2	3	0	2	1	1	0	0	1	0	2	0	0	1	1	1	1	1	1
360	3	4	0	1	1	1	0	0	1	0	2	0	0	1	0	1	1	1	1
361	2	4	0	1	1	1	0	0	1	0	2	1	0	1	0	0	0	0	0
362	2	4	0	2	1	0	0	0	1	0	2	1	0	1	0	1	1	1	1
363	1	2	0	2		1	1	0	1	0	3	0	0	1	0	0	0	0	0
364	2	2	0	2	0	1	0	0	1	0	3	0		1	0	1	1	1	1
365	1	2	0	2	0	0	0	0	1	0	3	0	0	1	0	1	0	0	0
366	1	2	0	2	0	0	1	0	1	0	2	0	0	1	0	1	1	1	1
367	2	3	0	1	0	1	0	0	2	0	2	0	0	1	0	1	1	1	1
368	1	3	0	2	0	1	1	0	1	0	2	0	0	1	0	1	1	1	1
369	1	2	0	2	0	1	0	0	1	0	3	0	0	1	0	0	0	0	0
370	3	3	0	1	0	1	0	0	1	0	2	0	0	2	1	1	1	1	1
371	2	3	0	1	1	1	1	0	1	0	2	0	0	1	0	1	1	1	1
372	2	3	0	2	0	0	1	0	1	0	2	0	0	1	0	0	0	0	0
373	4	3	0	2	1	0	1	0	1	0	2	0	0	1	0	0	0	0	0
374	3	3	0	2	1	1	0	0	1	0	3	0	0	1	0	0	0	0	0
375	4	4	0	1	1	0	0	0	1	0	1	1	0	1	0	0	0	0	0
376	3	4	0	1	1	1	0	0	1	0	1	0	0	1	0	1	1	0	0
377	2	3	0	1	1	0	0	0	1	0	2	1	0	1	0	0	0	0	0
378	3	2	0	1	1	1	1	0	1	0	1	0	0	1	0	0	0	0	0
379	2	3	0	3		0	1	1	1	0	2	0	0	1	0	0	0	0	0
380	3	3	0	1	1	1	0	0	1	0	1	0	0	2	0	0	0	0	0
381	1	2	0	2	0	1	0	0	2	0	3	0	0	1	0	0	0	0	0
382	2	1	0	1	1	1	0	0	1		2	1		1	0	0	0	0	0
383	2	3	0	2	0	0	1	0	1	0	2	0	0	1	0	1	1	1	1
384	2	3	0	2	1	1	1	0	1	0	2	0	0	1	0	0	0	0	0
385	1	2	0	2	0	1	0	0	1	0	3	0	0	1	0	1	1	1	1
386	1	4	0	1	0	1	1	0	2	0	2	0	0	1	0	1	1	1	1
387	2	1	0	1	1	1	1	0	1	0	2	0	1	1	0	0	0	0	0
388	3	3	0	1	0	1	0	0	2	0	2	0	0	2	0	0	0	0	0
389	3	2	0	3	1	1	1	0	2	0	2	0		1	0	0	0	0	0
390	1	2	0	2	0	1	1	0	2		3	0	2	1	0	0	0	0	0
391	3	3	0	1	1	0	1	0	1	1	2	1	0	2	0	1	1	1	1
392	1	4	0	1	0	1	0	0	1	0	1	0	0	1	0	1	1	1	1
393	4	3	0	1	1	1	0	0	1	0	1	0	0	2	0	0	0	0	0
394	1	3	0	1	0	1	0	0	1		3	1	0	1	0	0	0	0	0
395	2	2	0	1	0	0	1	0	1		3	0	0	1	0	1	1	1	1
396	2	3	0	2	0	1	1	0	1	0	2	0	0	1	0	0	0	0	0
397	1	3	0	1	0	1	0	0	2	0	2	0	0	2	0	0	0	0	0
398	1	3	0	1	0	1	0	0	1	0	3	0	0	1	0	0	0	0	0
399	2	1	0	1	0	1	0	0	1	0	1	0	0	2	1	1	1	1	1
400	2	3	0	1	1	1	1	0	1	0	1	1	0	1	0	0	0	0	0
401	2	2	0	1	0	1	1	0	1	0	1	1	0	2	0	0	0	0	0
402	2	2	0	1	0	1	1	0	1	1	3	0	3	1	0	1	1	1	1
404	2	4	0	2	1	1	1	0	1		2	0	1	1	0	0	0	0	0
405	2	4	0	2	0	0	0	0	1	0	3	0	0	1	0	1	0	0	0
406	1	3	0	1	0	1	1	0	1	0	2	1	0	1	0	0	0	0	0
407	2	3	0	2	1	1	1	0	1	0	3	0	0	1	0	0	0	0	0
408	1	2	0	1	0	0	0	0	1	1	3	0	2	1	0	1	1	1	1
409	1	2	0	2	0	0	0	0	1	1	2	0	0	1	0	1	0	1	0
411	1	3	0	1	0	1	0	0	2	0	3	0	0	1	0	0	0	0	0
412	3	2	0	2	1	1	0	0	1	0	3	1	1	2	0	1	1	1	1
413	1	3	0	1	0	1	0	0	1	0	1	0	0	1	0	0	0	0	0
414	1	3	0	2	0	0	0	0	1	1	3	0		1	0	1	1	1	1
416	1	3	0	2	0	1	0	0	1	0	3	0	0	1	0	0	0	0	0
417	2	4	0	1	0	1	1	0	1	1	3	1	0	1	0	0	0	0	0
418	2	3	0	2	0	0	1	0	1	0	1	1		1	0	0	0	0	0
419	2		0	2	1	0	0	0	1	0	1	1	0	2	0	0	0	0	0
420	3	2	0	1	0	1	0	0	1	0	1	0	0	1	0	0	0	0	0
421	2	3	0	2	0	1	0	0	1	0	3	0	0	1	0	1	1	0	1
422	3		0	1	1	0	0	0	1	0	1	0	0	1	0	1	0	1	1
423	4	3	0	1	1	1	1	0	1	0	1	1		1	0	0	0	0	0
424	1	1	0	2	0	0	0	0	1	0	1	0	0	1	0	0	0	0	0
425	1	2	1	2	0	1	0	0	1	1	3	0	2	1	1	1	1	1	1
426	4	3	1	1		1	0	0	1	1	1	1	4	2	0	1	1	1	1
428	2	4	0	1	0	0	1	0	1	1	1	0	1	1	0	1	1	1	1
429	3	3	0	2	0	1	0	0	1	0	2	1	2	1	0	1	1	1	1
430	1	2	0	1	0	0	1	0	1	0	3	0	0	1	0	0	1	0	0
432	1	3	0	1	0	1	0	0	1	0	3	0	0	1	0	1	0	1	1
435	2	4	0	3	0	0	0	0	1	0	2	0	0	1	0	0	1	0	0
436	2	1	0	3	0	0	1	0	1	0	2	0	0	2	0	1	1	1	1
437	2	3	0	1	1	0	1	0	1	0	3	0	1	1	0	0	0	0	0
438	1	2	0	3	0	0	1	0	1	1	3	0	0	2	0	1	1	1	1
439	1	2	0	2	0	1	0	0	1	0	2	0	0	2	0	1	0	0	0
440	4	2	0	1	0	0	1	0	1	0	1	1	0	2	0	1	1	1	1
441	3	3	0	3	1	0	0	0	1		2	1	0	1	0	0	0	0	0
442	2	3	0	2	0	1	1	0	1	0	2	0	0	1	0	1	1	1	1
443	4	3	0	1	1	1	0	0	1	0	1	0	0	2	0	1	1	1	1
445	2	4	0	2	1	1	1	0	1	0	3	0	0	1	0	1	1	0	0
446	1	1	0	3	0	1	1	0	1	0	2	0	0	1	0	0	0	0	0
447	1	1	0	2	0	1	1	0	1	0	3	0	0	2	0	0	0	0	0
448	3	3	0	1	1	1	0	0	1	0	1	1	0	1	0	0	0	0	0
449	1	2	0	1	0	1	0	0	1	0	3	0	0	1	0	1	0	0	0
450	1	3	0	2	0	1	0	0	1	0	3	0	0	1	0	1	1	1	1
451	1	4	0	1	0	1	0	0	2	0	2	1	0	1	0	0	0	0	0
452	4	3	0	1	1	1	0	0	1	0	1	1	0	1	0	0	0	0	0
453	3	3	0	2	1	1	0	0	1	0	2	1	0	1	0	1	0	0	0
454	3	2	0	3	0	0	0	0	2	0	1	1	0	1	0	1	1	0	0
455	1	3	0	2	0	1	1	0	2	0	3	0	0	1	0	1	0	1	0
456	3	3	0	1	0	1	1	0	2	0	3	0	0	1	0	1	0	0	0
457	2	2	0	2	0	0	0	0	2	1	2	0	0	1	0	0	1	1	1
458	2	2	0	1	0	1	0	0	1	0	2	0	0	1	0	0	0	0	0
459	3	3	0	2	0	1		0	2	1	2	0	0	2	0	0	0	0	0
460	1	3	0	2	0	1	1	0	2	0	3	0	0	1	0	1	0	0	0
461	3	3	0	2	1	1	0	0	2	0	2	0	0	1	0	1	0	0	0
462	1	4	0	1	0	1	1	0	2	0	2	0	0	1	0	0	0	0	0
463	3	3	0	1	0	1	1	0	1	0	3	0	0	1	0	0	0	0	0
464	1	3	0	2	0	1	1	0	1	0	3	0	0	1	0	1	0	0	0
465	1	3	0	1	0	1	1	0	1	0	2	0	0	1	0	1	1	0	0
466	1	2	0	3	0	0	1	0	1	0	2	0	0	1	0	0	0	0	0
467	1	2	0	2	0	0	0	0	1	1	2	0	0	2	0	1	1	0	0
468	2	3	0	1	0	1	1	0	2	0	2	1	0	1	0	1	1	1	1
469	4	3	0	2	1	1	0	0	2	0	1	0	0	1	0	1	1	1	0
470	1	3	0	1	0	0	1	0	2	1	3	0	0	2	0	0	0	0	0
471	1	3	0	1	0	1	0	0	2	0	3	0	0	1	0	0	0	0	0
472	4	2	1	3	1	1	0	0	1	1	1	1	2	2	0	0	1	1	1
473	1	2	0	3	0	1	0	0	1	1	3	0	0	2	0	0	0	0	0
474	3	4	0	1	1	1	0	0	1	0	1	0	1	1	0	0	0	0	0
475	2	3	0	1	0	1		0	1		1		0	1	0	0	0	1	1
476	4	3	0	1	1	0	0	0	1		2	0	0	2	0	0	0	0	0
477	4	3	0	1		1	1	0	2	0	1	1	0	1	0	1	0	1	1
478	1	2	0	2	0	0	0	0	1	0	1	0	0	1	0	1	0	0	0
479	3	3	0	2	0	0	0	0	2	0	2	1	0	1	0	1	0	0	0
480	2	3	0	1	0	0	0	0	1	0	2	0	0	2	0	1	1	1	1
481	2	2	0	1	1	1	0	0	2	0	2	0	0	1	0	0	0	0	0
482	2	4	0	2	0	0	0	0	2	1	2	0	0	1	0	0	0	0	0
483	2	3	0	1	1	1	1	0	1	0	1	0	0	1	0	1	0	0	0
484	2	3	0	1	0	1	0	0	1	0	2	0	0	1	0	0	0	0	0
485	2	3	0	2	0	0	1	0	1	0	3	0	0	1	0	0	0	0	0
486	2	3	0	1	1		1	0	1	0	3	0	0	2	0	0	0	1	1
487	4	4	0	1		1	0	0	2	0	1	1	0	2	0	1	1	1	1
488	4	2	0	2		1	0	0	2	0	2	0	0	1	0	1	1	1	0
489	2	4	0	1	0	1	1	0	2	0	3	1	0	1	0	0	0	0	0
490	2	2	0	2	0	1	0	0	1	0	2	1	0	1	0	1	1	1	1
491	1	2	0	2	0	1	1	0	1	0	3	0	0	1	0	0	0	0	0
492	1	1	0	2	0	1	0	0	1	0	3	0	0	1	0	0	0	0	0
493	2	4	0	2	0	1	0	0	1		2	1	0	1	0	1	1	1	1
494	2	4	0	1	0	0	1	0	1	0	2	0	0	1	0	0	0	0	0
495	2	3	0	1	0	1	0	0	2	0	1	1	0	1	0	0	0	0	0
496	2	3	0	2	1	1	1	0	1	0	1	0	0	2	0	0	0	0	0
497	1	1	0	2	0	1	1	0	1	0	3	0	0	1	0	0	0	0	0
498	1	2	0	2	0	0	1	0	1	0	2	0	0	1	0	1	1	1	1
499	2	3	0	1	0	1	0	0	2	0	1	0	0	1	0	1	1	1	1
500	2	3	0	2	0	1	0	0	1	0	3	0	0	1	0	1	0	1	1
501	3	4	0	1	1	1	0	0	2	0	2	1	0	1	0	0	0	0	0
502	2	3	0	2	0	1	1	0	2	0	1	0	0	1	0	0	0	0	0
504	2	2	0	2	0	0	1	0	1	1	2	0	0	2	0	0	0	0	0
505	4	4	0	1	0	0	0	0	1	0	2	0	0	2	0	0	0	0	0
506	3	3	0	1	1	0	0	0	1	0	2	0	0	1	0	0	0	0	0
507	3	4	0	1	1	1	0	0	1	0	1	0	0	1	0	0	0	0	0
508	2	3	0	1	0	1	0	0	1	0	2	1	0	1	1	0	1	1	1
509	1	1	0	2	0	1	1	0	1	0	2	0	0	1	1	1	1	1	1
510	4	2	0	2	1	1	0	0	2	0	2	0		1	0	0	0	0	0
511	3	3	0	1	1	0	0	0	1	0	1	0	0	1	0	1	1	1	1
512	1	2	0	2	0	1	0	0	1	0	3	0	0	1	0	0	0	0	0
513	2	3	0	2	1	1	0	0	1	0	2	0	0	2	0	1	1	1	1
514	1	2	0	1	0	0	0	0	1	0	2	0	0	2	0	1	1	1	1
515	1	2	0	1	0	1	0	0	1	0	3	0	0	1	0	1	1	1	1
516	4	3	0	2	0	1	1	0	1		2	0	0	1	0	1	0	1	1
517	4	2	0	1	1	1	0		1	0	1	0	0	2	0	1	1	0	0
518	1	2	0	3	0	1	0	0	2	0	3	0	0	1	0	1	1	1	0
519	1	2	0	1	0	1	0	0	1	0	2	0	0	1	0	1	1	1	1
520	1	1	0	3	0	1	0	0	1	0	3	0	0	1	0	1	0	1	0
521	1	1	0	1	0	1	1	0	1	1	3	0	1	1	0	1	0	1	0
522	2	4	0	1	1	0	0	0	1	1	2	0	4	2	0	0	0	1	1
523	2	3	0	1	1	1	1	0	1	0	2	0	0	1	0	0	0	0	0
524	2	3	0	1	0	1	0	0	2	0	2	1	0	1	0	1	1	1	1
526	2	3	0	1	1	1	0	0	1	0	2	0	0	2	0	1	1	0	0
527	3	4	0	1	1	1	0	0	1	0	1	1	0	2	0	1	1	1	1
528	1	2	1	2	0	1	0	0	1	1	1	0	3	2	1	1	1	1	1
529	2	3	0	1	0	1	0	0	1		1	0	0	1	0	0	0	0	0
530	2	3	0	1	0	1	0	0	1	0	2	0	0	1	0	1	1	0	0
531	4	4	0	1	1	0	0	0	1	0	1	1	0	2	0	0	0	0	0
532	2	3	0	1	0	1	0	0	1	0	2	1	0	1	0	0	0	0	0
533	4	4	0	2	1	1	0	0	1	0	1	0	0	2	0	1	0	1	0
534	2	3	0	1	1	1	1	1	1	0	2	1	0	1	0	0	0	0	0
535	2	3	0	1	0	1	1	0	2		3	0		1	0	1	1	1	1
536	1	2	0	2	0	1	1	0	1	0	3	0	1	1	0	0	0	0	0
537	3	2	0	1	0	1	0	0	1	0	2	0	1	1	0	0	0	0	0
538	4	1	0	1	0	1	0	0	1	0	3	0	0	2	0	0	0	0	0
539	4	3	0	2	1	1	0	0	1		2	0	0	2	0	0	0	0	0
540	1	2	0	2	0	1	1	0	2	0	2	0	0	2	0	0	0	0	0
541	4	3	1	2	0	1	0	0	1	0	3	0	0	2	0	0	0	0	0
542	1	2	0	1	0	1	0	0	1	0	2	0	0	1	0	1	1	1	1
543	2	3	0	1	1	1	0	0	1	0	2	0	3	1	0	0	0	0	0
544	4	3	0	2	1	1	0	0	1	0	1	0	0	2	0	1	1	1	0
545	1	1	0	1	0	1	0	0	1	0	3	0	0	1	0	1	1	0	0
546	2	3	0	1	0	0	0	0	1	0	2	0	0	2	0	1	1	0	1
547	1	2	0	3	0	1	0	0	1	0	3	0	2	2	0	0	1	1	1
548	1	1	0	2	1	1	1	0	2	0	1	1	0	2	0	0	0	0	0
549	3	2	0	1	1	0	0	0	1		2	1	0	2	0	0	0	0	0
550	4	3	0	1	0	1	1	0	2	0	2	1	0	2	0	1	1	0	0
551	1	2	0	1	0	1	0	0	2	0	2	0	0	1	0	0	0	0	0
553	2	3	0	1	0	1	1	0	2	0	3	0	0	1	0	0	0	1	0
554	1	2	0	1	0	0	0	0	2	0	3	0	0	1	1	0	1	1	1
555	1	3	0	1	0	1	0	0	1	0	2	0	0	1	0	1	1	1	1
556	2	3	0	1	0	1	1	0	1	0	2	0	0	2	0	1	0	0	0
557	1	3	0	1	0	0	1	0	1	0	3	0	0	1	0	0	0	1	1
558	1	1	0	3	0	0	1	0	2		3	0	0	1	0	0	0	0	0
559	4	2	1	1	1	0	0	0	1	1	2	1	4	2	1	1	1	1	1
560	4	1	0	2	0	0	1	0	1	0	2	0	0	1	0	0	0	0	0
561	2	2	0	1		0	1	0	1	0	3	0	0	1	0	0	0	0	0
563	2	2	0	1	1	1	1	0	2	0	3	0	0	1	0	0	0	0	0
564	2	3	0	2	0	1	0	0	1	0	3	0	0	1	0	0	0	0	0
565	1	1	0	3	0	1	1	0	1	0	2	0	0	1	0	0	0	0	0
566	1	2	0	1	0	1	0	0	1	0	3	0	0	1	0	1	1	1	1
567	2	3	0	3	0	1	0	0	1	0	2	1	0	2	0	1	0	0	0
569	1	1	0	1	0	1	1	0	1	0	2	0	0	1	0	0	0	0	0
570	2	3	0	3	1	0	1	0	1	0	2	0	0	2	0	1	1	0	0
571	3	4	0	1	1	0	0	0	1	0	2	1	0	1	0	0	0	0	0
572	2	3	0	1	1	0	0	0	1	0	2	0	2	1	0	1	0	0	0
573	3	4	0	1		1	1	0	1	1	2	0	2	1	0	0	0	0	0
574	1	2	0	2	0	1	1	0	1	1	3	0	0	1	0	1	1	1	1
575	2	2	0	2	1	0	0	0	1	0	3	0	0	2	0	1	1	0	0
576	1	2	0	2	0	1	0	0	1	0	2	0	0	1	0	0	0	0	0
577	3	3	0	1	1	1	0	0	1	0	1	0	0	1	0	1	0	0	0
578	3	4	0	1	1	0	1	0	1	1	2	1	0	2	0	0	0	0	0
579	3	3	0	1	1	1	1	0	1	0	2	1	0	2	0	0	0	0	0
580	2	4	0	1	1	1		0	1	1	2	1	4	1	0	1	1	0	0
581	3	3	0	1	1	1	0	0	2	1	3	0	4	2	0	1	1	1	1
582	2	1	0	1	0	0	1	0	1	0	3	0	0	1	0	0	0	0	0
583	1	2	0	1	0	0	0	0	1		2	0	0	2	0	0	0	0	0
584	1	1	0	1	0	1	1	0	1	0	3	0	0	1	0	0	0	0	0
585	1	1	0	3	0	1	1	0	1	0	3	0	0	2	0	0	0	0	0
586	1	4	0	2	0	0	0	0	1	0	3	0	0	1	0	1	1	1	0
587	2	3	0	2	1	1		0	1	0	2	1	0	1	0	0	0	0	0
588	2	1	0	3	0	1	0	0	1	0	1	0	0	1	0	0	0	0	0
589	1	2	0	2	0	1	0	0	1	1	2	0	0	1	0	1	0	0	0
590	1	2	0	1	0	0		0	1	0	3	0	0	1	0	1	1	1	1
591	2	2	0	1	0	1	0	0	1	0	3	0	0	1	0	1	0	0	0
592	1	2	0	2	0	1	0	0	1		3	0	0	1	0	1	1	1	1
593	1	2	0	1	0	1	0	0	1	0	2	0	0	1	0	1	0	1	1
594	4	4	0	1		1	0	0	1	0	2	1	0	1	0	1	1	1	0
595	2	2	0	1	1	1	0	0	1		1	1	0	1	0	1	1	1	1
596	3	2	0	2	1	0	0	0	1	0	1	1	0	2	0	0	0	0	0
597	1	3	0	2	0	1	0	0	1	0	3	0	0	1	0	0	0	0	0
598	3	4	0	1	1	0	1	0	1	0	2	0	0	1	0	1	1	1	1
599	1	2	0	2	0	0	0	0	1		3	0	0	2	0	1	1	1	1
600	4	3	0	1	1	1	0	0	1		1	0	0	1	0	0	0	0	0
601	2	4	0	1	1	1	0	0	1		2	1	0	1	0	1	0	0	0
602	1	2	0	1	0	0	0	0	1	1	3	0	0	1	0	0	0	0	0
603	1	1	0	2	0	1	0	0	1	0	2	0	0	1	0	1	0	1	0
604	2	1	0	2	0	1	0	0	1		2	0	0	1	0	1	0	0	0
605	2	4	0	1	1	1	0	0	1	0	2	0	0	1	0	0	0	1	0
606	3	4	0	1	1	1	1	0	1	1	2	1	0	1	0	0	0	0	0
607	1	2	0	2	0	1	0	0	1	1	3	0	0	1	0	1	0	1	1
608	3	3	0	1	0	1	0	0	1	0	2	0	0	1	0	0	0	0	0
609	1	1	0	2	0	1	0	0	1	0	3	0	0	1	0	0	0	0	0
610	1	1	0	2	0		1	0	1	0	2	0	0	2	0	1	1	0	0
611	4	3	0	1		1	1	0	2	0	1	0	0	2	0	0	0	0	0
612	4	2	0	1		1	1	0	1	0	2	0	0	1	0	1	1	1	1
613	3	4	0	1	0	1	1	0	1	0	2	0	0	1	0	1	1	1	1
614	3	3	0	3	1	1	1	0	2	0	3	0	0	2	0	0	0	0	0
615	3	3	0	3	1	0	1	0	2		3	1	0	1	0	0	0	0	0
618	2	4	0	1	0	1	0	0	1	0	2	1	0	1	0	0	0	0	0
619	1	1	0	2		1	1	0	1	1	2	0	0	1	1	1	1	1	1
621	1	3	0	2	0	0	0	0	1	0	2	0	0	1	0	0	0	0	0
622	1	3	0	1	0	0	0	0	1	0	2	0	0	1	0	0	0	0	0
623	1	3	0	2	0	0	0	0	1	0	2	0	0	2	0	1	1	1	1
624	3	3	0	1	1	0	0	0	1		1	0		2	0	0	0	0	0
625	1	2	0	2	0	0	0	0	1	0	1	0	0	1	0	1	0	0	0
626	2	3	0	3	0	1	1	0	1		3	0	0	1	0	0	0	0	0
627	1	1	0	1	0	1	1	1	1	0	2	0	0	1	0	0	0	0	0
628	4	3	0	1	1	1	1	1	1	0	1	0		1	0	0	0	0	0
629	1	2	0	2	0	1	1	0	1	0	3	0	0	2	0	1	1	0	1
630	1	1	0	2	0	0	0	1	1	0	2	0	0	2	0	1	0	1	1
631	2	3	0	3	0	0	0	0	1	0	2	1		1	0	1	0	0	0
632	4	3	0	1	1	1	1	0	1		1	0		2	0	1	1	1	1
633	3	2	0	1	1	1	1	0	1		1	1		2	0	0	0	0	0
634	1	3	0	1	0	0	1	0	1	0	2	0		1	0	0	0	0	0
635	3	4	0	2	0	0	1	0	1	0	2	1		2	0	1	1	1	1
636	2	3	0	1	1	1	1	0	1		2	0		1	0	1	0	1	1
637	3	2	0	2	1	1	1		1	0	2	1		2	0	0	0	0	0
638	2	3	0	2	0	1	0	0	1		3	0	0	1	0	1	0	1	0
639	4	3	0	1	1	1	0	0	1		1	0		1	0	0	0	0	0
640	4	3	0	1	1	1	0	0	1	0	2	0		2	0	1	1	1	1
641	2	2	0	1	0	1	1	0	1	0	3	0	0	1	0	0	0	0	0
642	4	4	0	2	1	1	0	0	2		1	0		1	0	1	1	1	1
643	3	2	0	1	1	1	0	0	1		2	0		1	0	1	1	1	1
644	2	3	0	3	0	0	0	0	1	0	2	0	0	1	0	1	1	1	1
645	2	2	0	1	0	1	1	1	1	1	3	0		1	0	1	1	0	0
646	2	1	0	2	0	0	0	0	1		3	0	0	1	0	0	0	0	0
647	2	1	0	3	0	1	0	0	1	0	2	0		2	0	0	0	0	0
648	3	3	0	2	1	1	0	0	2	1	2	1	0	2	0	1	1	1	1
649	4	3	0	2	1	1	0	0	2	0	1	0		2	0	1	1	0	0
650	3	4	0	2	1	1	1	0	1	0	3	0	0	2	0	0	0	0	0
651	2	3	0	2	0	1	0	0	1		3	0		1	0	0	1	0	0
652	1	3	0	2	0	1	0	0	1	0	3	0		1	0	1	1	0	0
653	3	2	0	3	1	0	1	0	1	1	2	0	0	2	0	1	1	1	1
654	2	3	0	1	0	1	1	0	1	0	1	1		1	0	0	0	0	0
655	3	4	0	1	1	1	1	0	1	0	3	0		1	0	0	0	0	0
657	2	2	0	1	0	1	0	0	1	0	2	0		1	0	0	0	0	0
658	4	3	0	2	0	0	0	0	1	0	2	0		2	0	1	0	0	0
659	2	1	0	2	0	0	1	0	1		2	0	0	2	0	0	0	0	0
660	4	2	0	1	1	0	1	0	2	0	1	0		1	0	0	0	0	0
661	3	2	0	1	1	1	1	0	2	0	2	0		1	0	0	0	0	0
662	2	2	0	1	0	1	0	0	1	0	2	0	0	1	1	1	1	1	1
663	3	3	1	1	1	1	0	0	1		1	1		2	1	1	1	1	1
664	1	2	0	3	0	1	0	0	1		3	0	0	1	0	0	0	0	0
665	1	2	0	2	0	0	0	0	1	0	2	0	0	1	0	1	1	0	0
666	1	2	0	1	0	1	0	0	1	0	2	0	0	1	0	1	0	1	0
667	2	3	0	2	1	0	0	0	1	0	2	0	0	1	0	0	0	0	0
668	1	3	0	2	0	0	1	0	1		2	1	0	1	0	1	1	1	1
669	2	4	0	1	0	0	0	0	1	0	2	1	0	1	1	1	0	1	1
670	1	2	0	1	0	1	0	0	2	0	3	0	0	1	0	1	1	0	0
671	1	2	0	1	0	0	1	0	1	0	3	0	0	2	0	0	0	1	0
672	4	2	0	1	1	1	0	0	2		2	0	0	2	0	1	1	1	1
673	3	3	0	1	1	1	1	0	1		2	0	0	1	0	1	1	0	0
674	2	4	0	2	0	0	0	0	2	0	2	0	0	2	0	1	1	1	1
676	1	2	0	2	0	0	0	0	1	1	2	0	0	2	0	1	1	1	1
677	2	2	0	2	1	1	0	0	2	0	2	0		2	0	0	1	0	0
678	3	2	0	1	1	0	0	0	1	0	2	0		2	0	1	1	0	0
679	3	3	0	1	1	0	1	0	2		2	0	0	1	0	1	0	0	0
681	4	2	0	1	0	0	0	0	1		3	1	0	2	0	0	0	0	0
682	1	2	0	1	0	1	0	0	1	0	3	0	0	1	0	0	0	0	0
683	4	3	0	1	0	0	0	0	1	0	2	0	0	1	0	0	0	0	0
685	1	2	0	1	1	0	0	0	2	0	1	0	0	1	0	0	0	0	0
686	1	2	0	2	0	1	0	0	1	0	2	1	0	1	0	1	1	0	0
687	1	2	0	2	0	0	1	0	1	1	2	1	0	2	0	1	1	1	1
688	1	1	0	2	0	0	1	0	1	0	2	0	0	1	0	0	0	0	0
690	2	2	0	1	1	0	0	0	1	0	2	0	0	1	0	0	0	0	0
691	2	3	0	3	1	1	0	0	1		2	0	0	1	0	1	1	0	0
692	1	2	0	3	0	1	0	0	1	0	3	0	0	1	0	1	0	1	0
693	2	2	1	2	0	1	0	0	2		3	0		1	1	1	1	1	1
694	4	3	0	1	0	1	1	0	1	0	2	1	0	1	0	0	0	0	0
695	1	2	0	2	0	1	0	0	2	0	3	0	0	1	0	1	1	0	0
696	2	3	0	1	1	0	1	0	1	0	2	0	0	1	0	0	0	0	0
697	2	1	0	3	0	0	0	0	1	0	2	0	0	1	0	0	0	0	0
699	2	3	0	1	1	1	1	1	1		3	0		1	0	0	0	0	0
700	2	3	0	3	0	1	0	0	1	0	3	0	0	1	0	0	0	0	0
701	3	2	0	2		1	1	0	2	1	1	0	0	2	0	0	0	0	0
702	4	1	0	2	1	0	0	0	1	0	1	1	0	2	0	1	1	1	1
703	4	4	0	2	1	0	1	0	2	0	1	0	0	1	0	0	0	0	0
704	4	4	1	2	1	1	1	0	1	1	2	0	0	2	0	1	1	1	1
705	1	3	0	1	0	1	1	0	1		3	0	0	1	0	1	1	1	1
706	2	3	0	1	1	1	1	0	2	0	2	1	0	1	0	0	0	0	0
707	2	2	0	1	1	0	1	0	1	0	2	1	0	1	0	0	1	0	0
708	2	4	0	1	1	0	1	0	1	1	2	0	2	1	0	0	0	1	1
709	3	3	0	1	1	0	1	0	2		1	0	0	2	0	1	1	1	1
710	1	2	0	2	0	1	1	0	1	0	3	0	0	1	0	0	0	0	0
711	1	2	0	1	0	1	0	0	1	0	3	0	0	1	0	0	1	1	1
712	2	3	0	2	0	1	0	0	1	0	3	0	0	1	0	1	1	0	0
713	3	2	0	2	1	1	1	0	1	0	2	1	0	1	0	0	0	0	0
714	3	3	0	1	1	1	0	0	1	0	2	0	0	1	0	0	0	0	0
715	1	2	0	2	0	0	0	0	1	0	3	0	0	2	0	1	1	0	0
717	1	1	0	3	0	1	1	0	1	0	3	0	0	2	0	1	1	1	1
718	2	4	0	1	0	1	1	0	1	0	2	0	0	1	0	1	1	0	0
719	1	3	1	1	0	0	0	0	1	1	2	1	3	1	0	1	1	1	1
720	3	4	0	1	1	1	0	0	1	0	2	0	0	2	0	0	0	1	0
721	4	3	0	1	1	0	1	0	1	0	1	0	0	2	0	0	0	0	0
722	2	4	0	1	0	1	0	0	1	0	1	0	0	1	0	0	0	0	0
723	1	1	0	3	0	0	1	0	1	0	2	0	0	1	0	0	0	1	1
724	1	2	0	2	0	1	1	0	1	1	2	0	0	1	0	0	0	1	1
725	2	3	0	2	0	1	1	0	1	0	3	1	1	1	0	1	0	0	0
726	1	2	0	2	0	1	0	0	1	0	3	0	0	1	0	0	0	0	0
727	1	2	0	3	0	1	1	0	1		3	0	0	2	0	1	0	0	0
728	1	3	0	2	0	0	0	0	2		2	0	0	1	0	1	0	0	0
729	4	4	0	1	1	1	1	0	1		1	0	0	1	0	1	0	0	0
730	2	3	0	1	1	1	0	0	2		2	1	0	1	0	1	0	1	0
731	3	3	0	2	1	1	0	0	1	1	2	0	0	1	0	0	0	0	0
732	3	3	0	1	1	1	1	0	1	0	1	0	0	2	0	0	1	0	0
734	1	3	0	1	0	1	1	0	1	0	3	0	0	1	0	0	1	1	1
735	1	1	0	1	0	0	0	0	2	0	3	0	0	1	0	1	1	0	1
736	2	2	0	1	1	1	1	1	1	0	2	0	0	2	0	0	0	0	0
737	1	2	0	2	0	0	0	0	1		1	0	0	2	0	0	0	0	0
738	2	4	0	1	0	1	1	0	1	0	2	1	0	1	0	0	0	0	0
739	3	3	0	1	1	1	1	0	1		2	1	0	2	0	1	0	1	0
740	3	4	0	1	1	0	1	0	1	0	2	1	0	1	0	0	0	0	0
741	1	2	0	1	0	1	1	0	2	1	3	0	3	1	0	1	1	1	1
742	2	3	0	3	0	1	0	0	2	0	3	0	1	1	0	1	0	0	0
743	1	2	0	3	0	0	1	0	1	0	3	0	0	1	0	1	1	0	0
744	2	3	0	2	1	1	0	0	1	0	2	0	0	2	0	0	0	0	0
745	2	3	0	1	0	1	0	0	2	0	2	0	2	1	0	0	0	0	0
746	4	3	0	2		0	1	0	2	0	1	1	0	1	0	0	0	0	0
747	1	2	0	1	0	0	1	0	2	0	3	0	0	1	0	0	0	1	0
749	4	3	0	1	1	1	1	0	2	0	2	1	0	2	0	1	1	1	1
750	1	3	0	1	0	0	1	0	1	0	3	0	0	1	0	0	0	0	0
751	1	2	0	3	0	1	1	0	1		3	1	0	2	0	1	0	1	0
752	2	2	1	2	0	0	0	0	1	0	3	0	2	1	1	1	1	1	1
753	4	3	0	1	0	1	0	0	1	0	1	1	0	1	0	0	0	1	0
754	1	3	0	3	0	1	1	0	1	0	3	0	0	1	0	1	1	1	1
755	3	3	0	1	0	1	0	0	1	0	2	0	0	1	0	1	0	1	1
756	4	2	0	3	1	1	0	0	1	0	1	1	3	2	0	0	0	0	0
757	3	3	0	3	1	1	0	0	1	0	2	0	2	2	0	0	0	0	0
758	3	3	0	2	1	1	0	0	1	1	2	0	0	1	0	1	1	1	1
759	2	1	0	3	0	1	1	0	1		3	1	2	1	0	0	0	0	0
760	1	2	0	1	0	1	0	0	1	0	3	0	0	1	0	1	1	1	1
761	4	3	0	1	1	1	0	0	2	0	2	1	0	2	0	0	0	0	1
762	1	3	0	2	0	1	0	0	2	0	3	0	0	1	0	1	1	1	1
763	2	3	0	1	0	0	0	0	2	0	2	1	0	1	0	1	1	0	0
764	3	2	0	1	1	0	0	0	2	0	2	1	0	1	0	0	0	1	1
765	3	3	0	1	1	1	1	0	2	0	3	1	0	1	0	0	0	0	0
766	1	3	0	1	0	1	0	0	2		2	0		2	0	1	0	0	0
767	1	1	0	2	0	1	1	0	2	0	2	0	0	2	0	0	0	0	0
768	2	2	0	3	0	1	1	0	2	0	3	0	0	1	0	0	1	1	1
769	1	2	0	3	0	0	0	0	2		2	0	1	1	0	0	0	0	0
770	1	3	0	3	0	0	0	0	2	0	2	1	0	2	0	1	0	1	1
771	1	1	0	2	0	1	0	0	2	1	2	1	0	2	0	1	0	0	0
772	3	3	0	2	0	1	0	0	2	0	1	1	0	1	0	1	1	1	1
773	1	2	0	3	0	1	0	0	2	0	2	0	0	2	0	1	1	1	0
774	3	4	0	1	1	0	0	0	2	0	2	1	0	1	0	0	0	1	1
775	3	3	0	1	1	1	0	0	2	0	2	1	0	1	0	1	1	1	1
776	2	3	0	1	0	0	0	0	2	0	1	0	0	1	0	1	0	1	1
777	3	2	0	1	1	1	0	0	2	0	2	0	0	1	0	0	0	0	0
778	2	1	0	2		0	0	0	1	0	1	0	0	2	0	0	0	0	0
779	2	2	0	1	0	0		0	2	1	1	1	0	1	0	0	0	1	1
780	1	1	0	2	0	1	1	0	2	0	2	1	0	1	0	0	0	1	1
781	1	3	0	3	0	0	1	0	2	0	3	1	1	1	0	1	1	1	1
782	1	1	0	2	0	1	1	0	2	0	3	1	0	1	0	0	0	0	0
783	2	3	0	1	1	1	0	0	1	0	2	1	0	2	0	0	0	0	0
784	3	2	0	2	1	0	0	0	1		1	1	0	1	0	0	0	0	0
785	2	2	0	1	0	1	1	0	1		3	0	0	1	0	1	1	1	1
786	1	3	0	2	0	0	1	0	2		2	0	0	2	0	0	0	0	0
787	3	2	0	1	1	1	0	0	1	0	2	0	0	2	0	1	1	1	0
788	2	3	0	1	0	1	0	0	1		2	1	0	1	0	0	0	0	0
789	1		0						1		2		0	1	0	1	1	1	1
790	1	2	0	3	0	0	0	0	1		3	0	0	1	0	1	1	0	0
791	4	4	0	1	0	0	0	0	1	1	1	1	0	2	0	0	0	0	0
792	1	2	0	2	0	1	0	0	1	0	2	0	0	1	0	1	1	1	1
793	2	3	0	1	0	0	0	0	1	0	3	0	0	1	0	1	1	1	1
794	3	3	0	1	1	1	0	0	1	0	2	1		1	0	0	0	0	1
795	2	4	0	2	0	1	0	0	2	0	2	0	0	1	0	1	1	1	1
796	2	2	0	2	0	1		0	1	0	2	0	0	1	0	1	1	0	0
797	2	4	0	2	0	1	1	0	1	0	3	0	0	1	0	0	0	0	0
798	2	1	0	2	0	1	1	0	2	0	3	0	0	1	0	0	0	0	0
799	2	3	0	1	0	0	0	0	1	0	3	0	1	1	0	0	0	0	0
800	1	1	0	2	0	0	1	0	1	0	3	0	0	1	0	0	0	0	0
801	2	3	0	2	0	0	0	0	1	0	3	0		1	0	0	0	0	0
802	2	4	0	2	0	0	0	0	1	0	3	1	0	1	0	1	1	1	1
803	3	4	0	2	1	1	1	0	1		2	1	0	1	0	0	0	0	0
805	3	4	0	2	0	0	1	0	1	0	2	0	0	1	0	1	1	0	0
806	2	4	1	2	0	0	1	0	2		1	1	2	1	0	1	1	1	1
807	2	2	0	1	1	1	0	0	1	0	2	0	0	2	0	1	0	0	0
808	2	1	0	1	0	1	1	0	2	0	2	0	0	1	0	0	0	0	0
810	3	2	0	1	1	1	0	0	1	0	2	1	0	1	0	0	1	0	0
811	2	1	0	1	0	0	1	0	1	0	2	0	0	1	0	1	0	0	0
812	1	3	0	2	0	0	1	0	1	0	2	0	0	1	0	1	1	0	0
813	1	2	0	2	0	0	1	0	1	0	3	0	0	1	0	1	1	1	1
814	3	2	0	1	1	0	1	0	2	0	2	0	0	2	0	1	1	1	1
815	1	2	0	3	0	1	0	0	1		3	0	0	2	0	1	1	1	1
816	1	3	0	1	0	0	1	0	1	0	2	1	0	1	0	1	1	1	1
817	2	2	0	1	1	1	1	0	1	0	2	1	0	1	0	0	0	0	0
819	1	1	0	2	0	1	1	0	1	1	3	0	0	1	0	0	0	0	0
820	1	2	0	3	0	0	0	0	1	0	3	0	0	1	0	0	0	0	0
821	2	4	0	1	1	1	0	0	1	0	3	0	0	1	0	0	0	0	0
822	1	2	0	1	0	1		0	1	0	3	0	0	2	0	1	1	1	1
823	3	3	0	1	1	1	0	0	2	0	2	1	0	1	0	0	0	0	0
824	3	3	0	2	1	1	0	0	1	0	1	0		1	0	1	0	0	0
825	4	2	0	1	1	1	0	0	1	0	1	1	0	2	0	0	0	0	0
826	3	3	0	1	1	1	1	0	1	0	1	1	0	2	0	0	0	0	0
827	2	2	0	2		0	1	0	1	0	1	1	0	2	0	1	1	1	1
828	1	2	0	2	0	0	0	0	1	1	3	0	0	2	0	1	1	1	1
829	1	2	0	3	0	1	1	0	1	0	3	1	0	1	0	0	0	0	0
830	2	3	0	3	0	0	0	0	1	0	3	1	0	1	0	0	0	0	0
831	2	4	0	2	0	1	0	0	1	0	2	0	0	1	0	1	1	0	0
832	3	3	0	1	1	1	0	0	1		1	0		2	0	0	0	0	0
833	1	2	0	3	0	0	0	0	1	0	3	0	0	2	0	1	0	1	0
834	2	3	0	1	0	1	1	0	1		1	0	0	1	0	1	0	1	1
835	2	3	0	1	1	1	0	0	1	0	1	0	0	1	0	0	0	0	0
836	4	3	0	2	1	0	1	0	1	0	1	0	0	2	0	0	0	0	0
837	4	4	0	1	1	0	1	0	1		2	1	0	2	0	1	1	1	1
838	4	4	0	1	1	0	1	0	1	0	2	0	0	1	0	0	0	1	1
839	1	2	0	1	0	1	1	1	1	1	3	0	3	2	0	0	0	1	1
840	1	2	0	2	0	1	0	0	1	0	2	0	0	1	0	0	0	0	0
841	1	2	0	1	0	0	0	0	2	1	3	0	0	1	0	1	1	1	1
842	1	2	0	1	0	1	1	0	1	0	2	0	0	1	0	0	0	1	0
843	1	2	0	3	1	0	1	0	1	0	3	0	0	2	0	0	0	0	0
844	3	2	0	1	1	1	0	0	1	0	1	0	0	2	0	0	0	0	0
845	4	3	0	1	1	1	1	0	1	0	2	1	0	1	0	0	0	0	0
846	2	3	0	3	1	1	1	1	2	0	3	1	0	2	0	0	0	0	0
847	4	3	0	1	0	1	0	0	1	0	1	0	0	2	0	0	0	0	0
848	2	3	0	1	0	1	0	0	1	0	2	0	0	1	0	1	0	0	1
849	2	2	0	1	0	1		0	1	0	1	0	0	1	0	1	1	1	1
850	2	3	1	2	0	0	0	0	1	1	1	1	3	1	1	1	1	1	1
851	1	2	0	2	0	0	1	0	1	0	3	0	0	2	0	0	1	1	1
852	1	2	0	2	0	0	0	0	1	1	1	0	0	1	0	0	0	0	0
853	1	2	1	3	0	0	1	0	2	1	3	0	4	1	1	1	1	1	1
854	1	3	0	2	0	0	0	0	1	0	2	0	0	1	0	0	0	0	0
855	2	3	0	1	0	0	0	0	1	0	2	1	0	1	0	0	0	0	0
856	2	4	0	2	0	0	0	0	1	0	3	0	0	1	0	0	0	1	1
857	2	4	0	1	1	1	0	0	1	0	2	1	0	1	0	1	1	1	1
858	2	3	0	2	0	0	1	0	1	0	3	1	0	2	0	1	1	1	1
859	2	3	0	2	1	1	0	0	1	0	2	0	1	1	0	1	1	1	1
860	3	3	0	1	1	0	1	0	1		2	1	0	1	0	0	0	0	0
862	1	3	0	1	0	0	0	0	1	0	3	0	0	1	0	0	0	0	0
863	1	3	0	2	0	0	0	0	1	0	3	0	0	1	0	0	0	0	0
864	1	1	0	2	0	1	1	0	1		3	0	0	1	0	0	0	0	0
865	1	2	0	1	0	1	1	0	1	0	3	0	2	1	0	0	0	0	0
866	4	4	0	1	1	1	0	0	1	0	1	0		2	0	0	0	0	0
867	1	2	0	1	0	1	0	0	1	0	2	0	0	1	0	1	1	1	1
868	1	2	0	1	0	0	0	0	1	0	2	0	0	1	0	1	0	0	0
869	1	3	0	2	0	1		0	1	0	2	0	0	1	0	1	0	0	0
870	2	4	0	2	0	0	0	0	1	0	1	1	0	1	0	0	0	0	0
871	2	3	0	2	0	1	0	0	1	0	2	0	0	2	0	0	0	0	0
872	1	3	0	2	0	1	0	0	1		3	0	1	1	0	0	0	0	0
873	3	4	0	1	0	1	0	0	2	1	3	0		1	0	0	0	0	0
874	1	3	1	1	0	1	0	0	1	0	3	0	0	1	0	1	0	1	1
875	3	3	0	1	1	1	0	0	1		2	0	0	1	0	1	0	0	0
876	2	3	0	2	1	0	0	0	1		1	0	1	1	0	0	0	0	0
877	3	3	0	3	1	0	0	0	1	1	2	1	0	2	0	1	1	1	1
878	3	3	0	1	1	0	0	0	1	0	1	0	0	1	0	0	0	0	0
879	3	3	0	3	1	1	0	0	1		3	0	0	2	0	1	1	0	0
880	2	3	0	2	0	1	0	0	1	0	2	0	0	1	0	1	1	1	1
881	2	3	0	1	0	0	0	0	1	0	3	1	0	1	0	0	0	0	0
882	2	2	0	2	0	1	1	0	1	0	3	1	0	1	0	1	1	1	1
884	1	3	0	1	0	1	1	0	1	0	2	0	0	1	0	0	0	0	0
885	2	3	0	1	1	0	0	0	1	0	2	0	0	2	0	0	0	1	0
886	3	2	0	2	1	0	1	0	1	0	2	0	0	2	0	0	0	1	0
887	2	2	0	3	0	0	0	0	1	0	2	0	0	2	0	0	0	1	1
888	2	3	0	2	0	0	0	0	1	0	2	1	0	2	0	1	0	0	0
889	3	2	0	2	1	0	0	0	1		1	1	0	2	0	0	0	0	0
890	2	3	0	2	0	0	0	0	1	0	3	0	0	1	0	0	0	0	0
891	1	3	0	1	0	0	0	0	1	0	2	0	0	1	0	1	1	0	0
892	2	2	0	1	1	0	1	0	1	0	2	0	0	1	0	0	0	0	0
893	3	2	0	1	1	1	1	0	1		1	1	0	2	0	0	0	0	0
894	2	4	0	1	0	1	1	0	1	0	3	0	0	1	0	0	0	0	0
895	4	2	0	2	1	1	1	0	1		1	0	0	2	0	0	0	0	0
896	2	2	0	3	1	1	1	0	1	0	2	1	0	1	0	0	0	0	0
897	3	3	0	1	1	1	0	0	1	0	2	1	0	2	0	1	1	1	1
898	1	3	0	1	0	0	0	0	1	0	1	0	0	1	0	1	1	1	0
899	3	4	0	1	1	0	0	0	1	0	1	0	0	2	0	1	1	0	0
900	2	2	0	1	1	1	0	0	1	0	1	1	0	1	0	1	0	1	0
901	1	2	0	3	0	0	1	0	1	0	3	0	0	2	0	1	0	1	1
902	2	3	0	1	1	1	1	0	1	0	3	0	0	1	0	0	0	0	0
903	2	3	0	1	1	1	0	0	1		2	0	0	1	0	0	0	0	1
904	1	3	0	1	0	1	0	0	1	0	2	0	0	1	0	0	0	0	0
905	2	3	0	1	0	1	0	0	1	0	3	0	0	1	0	0	0	0	0
906	3	4	0	1	1	0	0	0	1		3	0	0	1	0	0	0	0	0
907	2	2	0	1	0	0		0	1	0	3	0	0	1	0	1	0	1	0
908	1	2	0	3	0	1	1	0	1	1	3	1	0	1	0	1	1	1	1
909	3	3	0	1	0	0	0	0	1		1	0	0	1	0	0	0	0	0
910	3	2	0	1	1	1	0	0	1	0	1	1	0	1	0	1	1	1	1
912	2	3	0	2	0	0	1	0	1	1	3	0		1	0	0	0	0	0
913	2	3	0	2	0	1	0	0	1	0	3	0	0	1	0	1	1	1	1
914	3	3	0	1	1	1	0	0	1	0	3	0	0	2	0	0	0	0	0
915	2	3	0	2	0	1	0	0	1	1	2	0	0	1	0	1	1	1	1
916	1	2	0	1	0	1	0	0	1		3	0	0	1	0	1	1	1	1
917	1	2	0	2	0	1	0	0	1	0	3	0	0	1	0	1	0	1	0
918	4	3	0	1	1	0	0	0	1		1	0	0	2	0	0	0	0	0
919	1	3	0	2	0	1	0	0	1	0	1	0	0	1	0	0	0	0	0
920	2	2	0	1	0	1	0	0	1	0	2	0	0	1	0	0	0	0	0
921	1	3	0	1	0	1	0	0	1	0	3	0	0	1	0	1	1	1	1
922	2	3	0	2	1	1	1	0	1	0	3	0	0	1	0	0	0	0	0
923	1	2	0	2		1	1	0	1	0	2	0	0	2	0	0	0	0	0
924	2	2	0	1	0	0	0	0	1	0	2	0	0	1	0	1	0	0	0
925	3	2	0	1	0	0	1	0	1	0	3	0	0	1	0	1	1	1	1
926	1	3	0	3	0	0	1	0	1	0	2	0	0	1	0	0	0	1	0
927	1	2	0	3	0	1	1	0	1	0	3	0	0	2	0	0	0	0	0
928	2	3	0	2	0	1	0	0	1	1	2	1	0	1	0	0	0	0	0
929	3	3	0	3	1	1		0	1	0	2	0	0	1	0	1	0	0	0
930	1	1	0	3	0	0	1	0	1	0	3	0		1	0	0	0	0	0
931	1	3	0	2	0	0		0	2	0	1	1	0	1	0	1	1	1	1
932	2	4	0	1	0	1	1	0	1	0	2	1	0	1	0	0	0	0	0
933	2	2	1	2	0	1		0	2		1	1	3	1	0	1	1	1	1
934	4	3	0	1	0	1	0	0	1	0	2	1	0	1	0	1	0	0	0
935	2	2	0	3	1	1	1	0	1	0	2	0	0	1	0	0	0	0	0
936	2	3	0	1	0	0	0	0	1		3	0	0	1	0	1	1	1	1
937	2	3	0	1	0	0	1	0	1	0	2	0	0	1	0	0	0	1	1
938	1	1	0	1	0	1	1	0	1	0	3	0	0	1	0	1	1	1	0
940	1	2	0	3	0	0	0	0	1		3	0	0	2	0	0	0	0	0
941	1	3	1	2	0	1	0	0	1	1	1	0	2	1	0	1	1	1	1
942	2	3	0	1	0	1	1	0	1	0	3	0	0	1	0	0	0	0	0
943	2	3	0	1	0	1	0	0	1	0	2	0	0	1	0	0	0	0	0
944	2	3	0	1	0	1	0	0	1	1	1	1	0	1	0	0	0	0	0
945	2	3	0	1	0	1	0	0	1	0	3	0	0	1	0	0	0	0	0
946	2	3	0	2	0	0	0	0	1	1	2	0	4	1	0	0	0	0	0
947	3	3	0	1	1	1	0	0	1	0	2	1	0	1	0	0	0	0	0
948	2	2	0	2	0	1	1	0	1	0	3	0	0	1	0	0	0	0	0
949	1	2	0	2	0	1	1	0	1	0	3	0	0	1	0	1	0	1	0
950	1	3	0	2	0	1	1	0	1	0	3	0	0	1	0	0	0	1	1
951	3	4	0	1	0	1	1	0	1	0	2	1	0	1	0	0	0	0	0
952	3	3	0	2	0	1	1	0	1	0	1	1		1	0	0	0	0	0
953	3	3	0	1	1	1	0	0	1	0	2	1	0	1	0	1	1	1	1
954	1	1	0	3	0	1	0	0	1	0	1	0	0	1	0	1	0	0	0
955	2	3	0	2	0	0	0	0	1	0	2	1	0	1	0	0	0	0	0
956	1	1	0	1	0	0	1	0	1	0	2	0		1	0	0	0	0	0
958	1	1	0	2	0	0	1	0	1	0	3	0	0	1	0	1	0	0	0
959	1	1	0	2	0	1	1	0	1	0	3	0		1	0	0	0	0	0
960	1	2	0	2	0	1	0	0	1	0	3	0	0	1	0	0	0	1	1
961	3	3	0	1	1	0	0	0	1		2	1		1	0	1	0	0	0
962	2	3	0	1	0	0	1	0	1	0	2	0	0	1	0	1	1	1	1
963	1	1	0	1	0	1	1	0	1	0	1	0		1	0	0	0	0	0
964	3	2	0	2	1	0	1	0	1	0	2	0	0	1	0	1	0	0	0
965	3	3	0	1	1	1	0	0	1	1	1	1		1	0	0	0	0	0
966	2	3	0	1	1	1	1	1	1	0	3	1	0	1	0	0	0	0	0
967	2	3	0	3	0	0	0		1	1	1	0	0	1	0	0	0	0	0
968	2	3	0	3	0	0	1	0	1	0	2	0	0	1	0	0	0	0	0
969	3	2	0	1	0	0	1	0	1		2	0	0	2	0	1	1	1	1
970	1	3	0	1	0	1	0	0	1	0	2	0		1	0	1	1	1	1
971	2	4	0	1	0	1	1	0	1	0	2	1	0	1	0	0	0	1	0
972	2	2	0	2	0	0	1	0	1	0	2	0	0	2	0	1	1	1	1
973	3	3	0	1	1	0	1	0	1		2	1	0	2	0	0	0	0	0
974	3	2	0	1	1	0	0	0	1	0	1	0	0	2	0	1	0	0	0
975	3	2	0	2	1	0	1	0	1	0	2	0	0	1	0	0	0	0	0
976	1	3	0	1	0	1	0	0	1	0	2	0	0	1	0	0	0	0	0
977	2	4	0	1	0	1	1	0	1	1	3	0	0	2	0	0	0	0	0
978	3	3	0	1	1	1	0	0	1	0	2	0	0	1	0	0	0	0	0
979	2	3	0	1	0	1	1	0	1	0	2	0	0	1	0	0	0	0	0
980	2	1	0	2	0	1	1	0	1	0	2	1	0	1	0	1	1	1	1
981	2	3	0	1	0	0	0	0	1	0	3	0	0	1	0	1	0	1	1
982	1	2	0	3	0	1	0	0	1		3	1	0	1	0	0	0	0	0
983	2	4	0	2	0	0	1	0	1	1	1	1	4	1	0	1	1	1	1
984	2	2	0	1	0	0	0	0	1	0	2	0	0	1	0	1	1	1	1
985	2	3	0	2	0	0	0	0	1		2	1	0	1	0	0	1	1	1
986	1	2	0	2	0	1	1	0	1		1	0	0	1	0	1	0	0	0
987	2	2	0	3	0	1	1	0	1	0	3	1	0	1	0	0	0	0	0
988	2	3	0	1	0	1	0	0	1	0	2	1	0	1	0	1	1	1	1
989	2	3	0	2	0	0	0	0	1	0	2	0	0	1	0	1	0	0	0
990	1	3	0	1	0	0	0	0	1	0	3	0	0	1	0	1	1	1	1
991	2	3	0	3	0	1	1	0	1	0	2	1	0	1	0	1	1	0	1
992	1	2	0	1	0	1	0	0	1	0	3	0	0	1	0	1	1	1	1
993	2	2	0	2	0	0	1	0	1	0	2	1	0	1	0	0	0	0	0
994	2	3	0	1	0	0	1	0	1	1	2	0	0	1	0	0	0	0	0
995	1	3	0	1	0	1	0	0	1	0	3	0	0	2	0	1	0	1	1
996	2	4	0	2	0	0	0	0	1	0	2	0	0	2	0	0	0	0	0
997	2	3	0	1	0	0	0	0	1	0	2	1	0	1	0	1	1	1	1
998	2	2	0	2	1	1	1	0	1		2	0	0	2	0	0	0	0	0
999	1	3	0	1	0	1	0	0	1	0	2	0	0	1	0	0	0	0	0
1000	1	2	0	2	0	1	0	0	1	0	2	1	0	1	0	0	0	0	0
1001	1	3	0	2	0	0	0	0	1		2	0	0	1	0	1	0	0	0
1002	2	2	0	3	0	0	0	0	1	0	1	1	0	1	0	1	0	0	0
1003	4	3	0	1	0	1	1	0	2	0	2	0	0	1	0	0	0	0	0
1004	2	3	0	2	0	1	0	0	1	1	2	1	0	1	0	1	1	1	1
1005	2	3	0	2	0	1	1	0	1	0	3	0	0	1	0	0	0	0	0
1006	1	2	0	3	0	1		0	2	1	3	0	0	1	0	0	0	0	0
1007	2	3	0	2	0	1	0	0	1	0	2	0	0	1	0	1	1	0	1
1008	1	2	0	3	0	0	1	0	1	0	3	0	0	1	0	1	0	1	0
1009	1	2	0	2	0	0	1	0	1	0	3	0	0	1	0	1	0	1	0
1010	1	2	0	1	0	1	0	0	1	0	2	0	0	2	0	1	1	1	1
1012	2	2	0	2	1	0	0	0	1		2	1	0	1	0	0	0	0	0
1013	1	2	0	1	0	1	0	0	1	0	2	0	0	1	0	0	0	0	0
1014	1	1	0	2	0	1	1	0	1	0	2	0	0	1	0	0	0	0	0
1015	1	2	0	2	0	0	0	0	1	0	2	0	0	1	0	0	0	0	0
1016	1	2	0	3	0	1	0	0	1	0	3	0	0	1	0	1	0	0	0
1017	2	3	0	1	0	0	0	0	1	0	2	1	0	1	0	0	0	0	0
1018	4	2	0	1	1	1	0	0	1	0	1	1	0	2	0	0	0	0	0
1019	2	2	0	1		1	0	0	1	0	1	0	0	1	0	1	1	0	0
1020	3	4	0	2	1	1	0	0	1	0	1	1	0	2	0	0	0	0	0
1021	2	1	0	2	0	0	0	0	1	0	3	1	0	1	0	1	0	0	0
1022	3	3	0	2	1	0	1	0	1	0	2	0	3	1	0	1	1	1	1
1023	2	3	0	1		1	1	0	1	0	1	1	0	1	0	0	0	0	0
1024	4	4	0	2	1	1	1	0	1	1	2	0	0	1	0	1	0	1	0
1025	1	2	0	1	0	1	0	0	1	0	2	0	0	2	0	1	0	0	0
1026	1	1	0	2	0	0	1	0	1	0	2	0	0	1	0	0	0	0	0
1028	2	2	0	1	1	0	1	0	1	0	1	1	0	1	0	0	0	0	0
1030	1	2	0	1	0	1	0	0	1		3	0	0	1	0	1	1	1	1
1031	1	2	0	1	0	1	1	0	1	0	3	0	0	1	0	1	0	0	0
1032	1	2	0	2	0	1	0	0	1	0	3	0	0	2	0	1	0	1	0
1033	2	3	0	1	0	1		0	1	1	2	1	0	1	0	1	1	1	1
1034	1	3	0	2	0	1	1	0	1	0	2	0	0	1	0	1	1	1	1
1035	4	3	0	1	1	1		0	1		1	1	0	2	0	0	0	0	0
1036	1	2	0	2	0	1		0	1	1	1	0	0	1	0	1	0	0	0
1037	1	2	0	1	0	1	0	0	1	0	3	0	0	1	0	0	0	0	0
1038	2	4	0	1	0	1	0	0	1	0	2	1	0	1	0	1	1	1	0
1039	1	2	0	1	0	0	0	0	1	0	2	0	0	1	0	0	0	0	0
1040	3	1	0	1		0	0	0	1		2	0	0	2	0	0	0	0	0
1041	2	2	0	2	0	1	1	0	1	0	3	0	0	1	0	1	1	1	1
1042	4	3	0	2	1	1	0	0	1		2	0	0	1	0	0	0	0	0
1043	2	3	0	1	1	0	0	0	1		1	0	0	1	0	0	0	0	0
1044	1	2	0	2	0	1	0	0	1	1	2	0	0	1	0	1	0	0	0
1045	2	2	0	2	0	1	0	0	1	0	2	0	0	2	0	1	0	0	1
1046	1	2	0	2	0	1	1	0	2	1	2	0	0	1	0	0	0	1	1
1047	2	3	0	2	0	1	1	0	1	0	1	0	0	1	0	1	1	1	1
1048	3	3	0	1	1	1	1	0	2	0	1	0	0	1	0	1	0	0	0
1049	1	3	0	1	0	1	1	0	1	0	2	0	0	1	0	0	0	0	0
1050	1	3	0	1	0	1	0	0	1	0	2	1	0	1	0	1	1	0	0
1051	2	4	0	1	0	1	1	0	1	0	3	0	0	1	0	0	0	0	0
1052	1	3	1	1	0	1	0	0	1	1	2	0	1	1	1	1	1	1	1
1053	1	2	0	2	0	0	0	0	1	0	2	0	0	1	0	1	1	1	0
1054	2	2	0	1	0	1	0	0	1	0	2	1	0	1	0	0	0	0	0
1055	1	1	0	2	0	1	0	0	1	0	2	0	0	1	0	1	1	1	1
1056	2	2	0	3	0	0	0	0	1	0	3	0	0	1	0	0	0	0	0
1057	2	3	0	2	0	1	0	0	1	0	1	0	0	1	0	0	0	0	0
1058	1	2	0	2	0	1	0	0	2	0	2	1	0	1	0	1	1	0	0
1059	1	2	0	2	0	0	0	0	2	0	3	0	0	1	0	1	1	1	1
1060	2	3	0	1	1	1	1	0	1	0	2	1	0	1	0	0	0	1	0
1061	1	1	0	2	0	0	0	0	1	0	2	0	0	2	0	0	0	1	1
1062	3	3	0	1	1	0	1	0	1	0	3	1	0	1	0	0	0	0	0
1064	2	3	0	1	0	0	0	0	1	0	2	0	0	1	0	0	0	0	0
1065	1	2	0	2	0	1	0	0	1	0	1	0	0	1	0	0	0	0	0
1066	1	2	0	2	0	0	0	0	1	0	2	0	0	1	0	0	0	1	0
1068	3	3	0	1	0	1	1	0	1		2	0	0	1	0	0	0	0	0
1069	4	3	0	2	0	0	0	0	1	0	3	0	0	1	0	1	1	1	1
1070	3	1	0	1	0	1		0	1		2	1	0	1	0	0	0	0	0
1071	2	3	0	1	0	0	1	0	1	0	2	0	0	1	0	0	0	0	0
1072	1	2	0	2	0	0	1	0	1	0	2	0	0	1	0	1	0	0	0
1073	3	3	0	2	0	0	0	0	2	0	2	0	0	2	0	0	0	0	0
1074	2	3	0	2	0	1	0	0	1	0	2	1	0	1	0	0	0	0	0
1075	1	2	0	1	0	0	0	0	1		2	0	0	1	0	0	0	0	0
1076	2	3	0	2	0	0	0	0	1		3	0	0	2	0	0	0	0	1
1077	2	3	0	2	0	0	0	0	1		3	0	0	1	0	0	0	0	0
1078	2	4	0	1	0	1	0	0	2	0	1	1	0	1	0	1	1	0	0
1079	2	3	0	2	0	1	1	0	1	0	3	0	0	2	0	0	0	0	0
1080	1	2	0	1	0	0	1	0	1		1	0	0	1	0	0	0	0	0
1081	1	3	0	3	0	0	1	0	1	0	3	0	0	1	0	0	0	0	0
1082	1	2	0	1	0	1	0	0	1		3	0	0	1	0	0	0	0	0
1083	1	2	0	2	0	1	0	0	1	0	3	0	0	1	0	1	1	1	1
1084	1	2	0	3	0	0	1	0	1	0	1	1	0	2	0	1	1	1	1
1085	2	3	0	1		0	1	0	1	0	2	0	0	1	0	0	0	0	0
1086	1	1	0	2	0	1	1	0	1	0	3	0	0	1	0	0	0	0	0
1087	3	1	0	1	1	0	1	0	1	0	2	0	0	2	0	0	0	0	0
1088	2	3	0	3	0	1	0	0	1	0	3	0	0	1	0	0	0	0	0
1089	3	3	1	2	1	0	0	0	1	1	2	1	4	1	0	1	0	1	1
1090	2	3	0	1	0	0	0	0	1	0	1	0	0	1	0	1	1	0	0
1091	3	3	0	2	1	0	0	0	1	0	2	0	0	2	0	1	0	0	0
1092	2	3	0	1	0	0	0	0	1	0	3	0	0	1	0	0	0	0	1
1093	3	2	0	1	0	0	0	0	1	0	2	0	0	1	0	0	0	0	0
1094	1	2	0	3	0	1	0	0	1	1	3	0	1	1	0	1	0	0	0
1095	2	2	0	1	0	1	1	0	2	0	1	0	0	1	0	0	0	0	0
1096	2	4	0	1	0	1	1	0	1	1	2	0	0	1	0	1	0	1	1
1097	3	3	0	1	1	1	0	0	1	0	2	1	0	1	0	0	0	0	0
1098	2	2	0	2	0	0	0	0	1	0	3	1	0	1	0	0	0	0	0
1099	2	2	0	2	0	1	0	0	1	0	1	0	0	1	0	0	0	1	1
1100	1	2	0	2	0	0	1	0	1	1	3	0	0	1	0	1	0	1	0
1101	2	3	0	2	1	1	1	0	1	0	1	0	0	1	0	0	0	0	0
1102	3	4	0	2	0	0	0	0	2	0	3	0	0	1	0	0	0	0	0
1103	2	2	0	2	0	0	1	0	2	0	1	0	0	1	0	1	1	1	0
1104	3	4	0	1	1	0	0	0	2	0	3	0	0	1	0	0	0	0	0
1105	1	3	1	2	0	1	0	0	1	1	2	0	4	2	0	0	1	1	1
1106	1	2	0	2	0	0	1	0	1	0	1	1	0	1	0	0	0	0	0
1107	1	3	0	2	0	0		0	1	0	1	1		2	0	1	0	0	0
1108	1	3	0	2	0	0	0	0	1	1	3	1	0	1	0	1	0	1	1
1109	2	3	0	2	0	1		0	1	1	1	0	0	1	0	0	0	0	0
1110	1	3	0	2	0	0		0	1	0	2	0	1	1	0	0	0	0	0
1111	2	2	0	2	0	0	1	0	1	0	2	0	0	1	0	0	0	0	0
1112	1	2	0	1	0	1	1	0	1	0	3	0	0	1	0	0	0	0	0
1113	1	1	0	3	0	0	1	0	1	0	1	0	0	1	0	0	0	0	0
1114	3	3	0	1	1	0	1	0	1	0	3	1	0	1	0	0	0	0	0
1115	3	3	0	2	1	1	0	0	1	0	2	1	0	2	0	0	0	0	0
1116	2	2	0	2	0	1	1	0	1	0	3	0	0	1	0	1	0	1	1
1117	2	3	0	2	0	1	0	0	1	0	2	0	0	1	0	1	0	1	0
1118	3	3	0	2	1	1	0	0	1	0	1	0	0	2	0	0	0	0	0
1119	1	3	0	1	0	1	0	0	1	0	3	0	0	1	0	0	0	1	1
1120	3	4	0	1	1	0	0	0	1	0	1	1	0	1	0	0	0	0	0
1122	4	3	0	1	1	0	0	0	1	0	2	1	0	2	0	0	0	0	0
1123	1	3	0	1	0	0	0	0	1		2	1	0	2	0	0	0	0	0
1124	1	1	0	2	0	1	0	0	1	0	3	0	0	1	0	1	0	0	0
1125	3	3	0	1	1	0	0	0	2	0	3	0	0	2	0	0	0	0	0
1126	1	2	0	2	0	1	0	0	2	1	1	1	0	1	0	0	0	0	0
1127	2	2	0	2	0	0	0	0	1	0	2	1	0	1	0	0	0	0	0
1128	2	3	0	1	1	1	1	0	1	0	1	0	0	2	0	0	0	0	0
1130	1	2	0	1	0	1	1	0	1		3	0	0	1	0	0	0	0	0
1131	4	4	0	1	1	1	1	0	1		2	0	0	1	0	0	0	0	0
1132	2	3	0	1	0	1	0	0	1	0	2	0	0	1	0	1	1	1	1
1133	1	1	0	2	0	1	0	0	1		3	0	0	1	0	0	1	1	1
1134	2	3	0	2	0	1	1	0	2		1	0	0	2	0	0	0	1	1
1135	4	4	0	1	1	0		0	1	0	2	0	0	1	0	0	0	0	0
1136	2	3	0	2	0	1	0	0	1	0	2	0	0	1	0	1	1	1	1
1137	3	3	0	1	1	1	0	0	1	0	1	1	0	1	0	0	0	0	0
1138	2	1	0	2	0	1	1	0	1	0	3	1	0	1	0	1	1	1	1
1139	2	4	0	2	0	0	0	0	1		2	1	1	2	0	0	0	0	0
1140	1	3	0	2	0	1	0	0	1	1	3	0	2	1	0	1	1	1	1
1141	2	3	0	3	0	1	0	0	1	0	3	0	1	1	0	1	1	1	1
1142	1	2	0	2	0	0	0	0	1	0	3	0		2	0	1	1	1	1
1143	3	1	0	1	1	1	0	0	1	1	2	1	0	1	0	0	0	0	0
1144	2	1	0	2	0	1	1	0	1	0	3	1	0	1	0	0	0	0	0
1145	1	2	0	3	0	1	0	0	1	0	3	0	0	2	0	0	0	0	0
1146	3	3	0	1	1	1	0	0	1	0	2	0	0	2	0	0	0	0	0
1147	2	2	0	3	0	1	1	0	1	0	3	1	0	1	0	0	0	1	1
1148	3	3	0	1	1	0	0	0	1	0	2	0	0	1	0	0	0	0	0
1149	4	3	0	1	1	1	1	0	1	0	2	1	0	1	0	0	0	0	0
1150	2	2	0	3	0	1	1	0	1	1	2	1	0	1	0	0	0	0	0
1151	3	4	0	1	1	1	0	0	1	0	3	0	0	1	0	1	1	0	0
1152	2	4	0	1	0	1	1	0	1	0	2	0	0	1	0	0	0	1	0
1153	3	3	0	1	1	0	1	0	1	1	1	0	0	1	0	0	0	0	0
1154	2	3	0	1	0	0	0	0	1		2	0	0	1	0	0	0	0	0
1155	3	2	0	1	1	1	1	0	1	0	1	1	0	2	0	0	0	0	0
1156	1	1	0	1	0	1	1	0	1	0	3	0	0	2	0	0	0	0	0
1157	2	3	0	2	0	0	0	0	2	0	2	0	0	1	0	1	1	1	1
1158	2	3	0	2	0	0	0	0	1	1	2	1	0	1	0	0	0	0	0
1159	3	2	0	1	1	1	0	0	1	0	2	0		1	0	1	0	0	0
1160	2	3	0	2	0	1	0	0	1	0	2	0	0	1	0	0	0	0	0
1161	3	3	0	3		0	1	0	1	0	2	0	0	1	0	0	0	0	0
1162	1	3	0	1	0	1	0	0	1	0	1	1	0	1	0	0	0	0	0
1163	1	2	0	2	0	1	0	0	1	0	2	0	0	1	0	0	0	0	0
1164	2	3	0	1	0	0	1	0	1	0	2	1	0	1	0	0	0	0	0
1165	1	2	0	1	0	1	0	0	1	0	2	0	0	1	0	0	0	0	0
1166	1	2	0	1	0	0	1	0	1	1	3	0	1	1	0	1	1	1	1
1167	4	3	0	2	1	0		0	1	0	2	1	0	2	0	0	0	0	0
1169	3	3	0	1	0	1		0	1	0	3	0	0	2	0	1	0	0	0
1170	3	3	0	1	1	0	0	0	1	0	1	1	0	2	0	0	0	0	0
1171	1	2	0	2	0	1	0	0	1	0	2	0	0	1	0	1	0	1	0
1172	3	3	0	2	1	1	0	0	1	0	2	1	0	1	0	0	0	0	0
1173	3	3	0	2	1	0	0	0	1		2	0	0	1	0	0	0	0	1
1174	3	3	0	2	1	1	0	0	1	0	1	0	0	2	0	0	0	0	0
1175	4	3	0	1	1	1	0	0	1	0	1	0	0	1	0	0	0	0	0
1176	2	3	0	2	0	0	0	0	1	0	3	0	0	1	0	1	0	0	0
1177	1	3	0	1	0	1	1	0	1	0	2	0	0	1	0	0	0	0	0
1178	2	3	0	2	1	1	0	0	1	0	2	0	0	2	0	0	0	0	0
1179	2	3	0	1		0	0	0	1	0	2	1	0	2	0	0	0	0	0
1180	3	3	0	1	1	0	0	0	2	0	2	1	0	2	0	0	0	0	0
1181	2	3	0	1	1	1	1	0	1	0	2	1	0	2	0	0	0	0	0
1182	3	3	0	1	1	1	0	0	1		2	0	0	2	0	1	0	0	0
1183	3	3	0	3	1	0	1	0	1	0	3	0	0	2	0	0	0	0	0
1184	3	3	0	3	1	0	0	0	1		2	1	0	2	0	0	0	0	0
1185	3	3	0	3	1	0	0	0	1	0	3	1	0	1	0	0	0	0	0
1186	2	3	0	3	0	0	0	0	1	1	3	0	0	1	0	0	0	0	0
1187	1	2	0	2	0	0	0	0	1	0	3	0	1	1	0	1	0	0	0
1188	2	2	0	3	0	1	0	0	1		3	0	0	1	0	0	0	0	0
1189	1	4	0	2	0	0	0	0	1	0	1	0	0	1	0	1	1	1	1
1190	2	3	0	2	0	0	0	0	1	1	2	0	0	1	0	0	0	0	0
1191	2	3	0	2	1	1	0	0	1		3	1	0	1	0	0	0	0	0
1192	3	3	0	1	0	1	0	0	1	0	2	1	0	1	0	1	0	1	1
1193	1	2	0	2	0	1	0	0	1	0	3	0	0	1	0	1	0	0	0
1194	4	4	0	1	1	1	0	0	1	0	1	0	0	1	0	0	0	0	0
1195	2		0	1	1	0	0	0	1	0	1	0		1	0	0	0	0	0
1196	2	3	0	1	0	1	0	0	1	0	3	0	0	1	0	0	0	0	0
1197	2	2	0	2	0	1	0	0	1	0	2	0	0	1	0	0	0	0	0
1198	4	4	0	1	1	0	1	0	1	0	2	1	0	1	0	0	0	0	0
1199	4	4	0	1	1	0	0	0	2		1	1	0	1	0	0	0	0	0
1200	2	2	0	2	0	0	1	0	1	0	3	0	0	2	0	0	0	0	0
1201	2	1	0	1	1	0	0	0	1	0	2	0	0	2	0	0	0	0	0
1202	2	3	0	1	0	1	0	0	1	1	3	0	0	1	0	1	1	1	1
1203	1	2	0	2	0	0	0	0	1	0	2	1	0	2	0	0	0	0	0
1204	1	3	1	2	0	0	0	0	1	1	2	1	2	1	1	1	1	1	1
1205	2	2	0	2	0	1	0	0	1	0	3	0	0	1	0	1	1	0	0
1206	2	1	0	2	0	1	1	0	1	0	1	0	0	1	0	0	0	0	0
1207	3	3	0	1	1	1	0	0	1	0	1	1	0	2	0	0	0	0	0
1208	2	3	0	1	0	1	1	0	1	0	3	0	0	1	0	0	0	0	0
1209	2	3	0	1	0	1	0	0	1	0	2	0	0	1	0	0	0	0	0
1210	2	3	0	1	0	1	0	0	1	0	1	1	0	1	0	1	0	0	0
1211	3	3	0	1	1	1	0	0	1	0	2	0	0	1	0	0	0	0	0
1212	3	3	0	1	1	0	0	0	1	0	2	0	0	1	0	0	0	0	0
1213	2	2	0	2	0	0	0	0	1	0	1	1	0	2	0	0	0	0	0
1214	1	3	0	1	0	1	0	0	1		3	0	0	1	0	1	1	1	1
1215	3	2	0	1	1	0	0	0	1	1	1	1	1	2	0	0	0	0	0
1218	1	2	0	2	0	1	0	0	1	1	3	0	2	1	0	1	1	1	1
1219	2	3	0	2	0	1	0	0	1	0	3	0	0	1	0	0	0	0	0
1220	2	1	0	2	0	0	0	0	1	0	1	0	0	1	0	1	1	1	1
1221	1	3	0	1	0	1	1	0	1	1	1	0	0	2	0	0	0	1	1
1222	1	4	0	2	0	1	1	0	1	0	2	0	0	1	0	0	0	0	0
1223	1	2	0	1	0	0	0	0	1	0	2	0	0	1	0	0	0	0	0
1224	1	1	0	3	0	1	1	0	1	1	3	0	0	2	0	0	0	0	0
1225	2	2	0	2	1	1	1	0	1	0	3	0	0	1	0	0	0	0	0
1226	1	2	0	3	0	1	0	0	1	0	3	0	0	1	0	0	0	1	0
1227	1	2	0	2	0	1	1	0	1	0	3	0	0	1	0	1	0	0	0
1228	2	3	0	2	0	1	1	0	1	1	2	0	3	1	0	1	1	1	1
1229	2	1	0	2	1	0	0	0	1	0	1	0		1	0	0	0	0	0
1230	1	2	0	3	0	1	0	0	1	1	3	0	2	1	0	1	1	0	0
1231	1	3	0	1	0	0	0	0	1	0	3	0	0	1	0	0	0	1	1
1232	4	4	0	1	1	1		0	1	0	1	0	0	2	0	0	0	0	0
1233	1	3	0	1	0	0	0	0	1	0	2	0	0	1	0	0	0	0	0
1234	1	2	0	2	0	0	0	0	1	0	3	0	0	1	0	0	0	0	0
1235	1	2	0	1	0	1	0	0	1	0	3	0	0	1	0	1	1	1	1
1237	2	3	0	3	0	1		0	1	0	3	1		1	0	1	1	1	1
1238	1	2	0	2	0	0	0	0	1	0	2	0		1	0	0	0	0	0
1239	2	3	0	2	1	0	1	0	1	0	2	1	2	2	0	0	0	0	0
1240	2	3	0	1	0	0	1	0	1	0	1	1	0	1	0	0	0	0	0
1241	2	2	0	2	0	0	1	0	1	0	3	1	0	1	0	0	0	0	0
1242	3	4	0	1	1	0	1	0	1	0	2	1	0	1	0	0	0	0	0
1245	4	2	0	2	1	0	0	0	1	0	1	1	0	2	0	0	0	0	0
1246	1	2	0	2	0	1	0	0	1	0	3	0	0	1	0	1	1	0	0
1247	1	2	0	2	0	1	0	0	2	0	3	0	0	1	0	0	1	1	1
1248	2	3	0	1	1	1	0	0	2	0	3	0		1	0	1	0	0	0
1249	1	1	0	1	0	1	0	0	2	0	3	0	0	1	0	0	0	0	0
1250	2	3	0	2	1	1	0	0	2	0	2	0	0	1	0	0	0	0	0
1251	3	1	0	2	1	1	0	0	2	0	1	0	1	1	0	0	0	0	0
1252	1	4	0	2	0	0	0	0	2	0	2	0	0	1	0	1	1	1	1
1253	3	3	0	3	1	1	0	0	2	0	2	0	0	1	0	0	0	0	0
1254	1	2	0	2	0	0	1	0	2	0	3	0	0	1	0	0	0	0	0
1255	2	3	0	3	0	1	0	0	2	0	2	0	0	1	0	0	1	0	1
1256	2	3	0	2	0	0	0	0	2	0	3	0	0	1	0	1	0	0	0
1257	2	2	0	1	1	1	0	0	2	0	1	1	0	1	0	0	0	0	0
1258	2	2	0	1	0	1	0	0	1	1	2	0	0	1	0	1	1	0	0
1259	4	3	0	2	1	1	0	0	1	0	2	1	0	2	0	1	0	0	0
1260	3	3	0	2	1	1	0	0	1	0	2	1		1	0	0	0	0	0
1261	2	1	0	3	0	0		0	1	0	2	0		2	0	0	0	0	0
1262	4	2	0	2	1	1	0	0	1	0	2	0		1	0	0	0	0	0
1263	2	3	0	3	0	1	0	0	1	0	3	0	0	1	0	0	0	0	0
1264	4	3	0	3	1	0	0	0	1	1	1	0		2	0	0	0	0	0
1265	1	3	0	2	0	1	1	0	1	0	3	0	0	1	0	0	0	0	0
1266	2	3	0	3	1	1	0	0	1	0	3	0	0	1	0	0	0	0	0
1267	2	3	0	1	0	1	0	0	1	0	2	0	0	1	0	0	1	1	0
1268	2	3	0	2	0	1	0	0	1	0	3	0	0	1	0	0	0	0	0
1269	1	2	0	2	0	1	0	0	1	0	3	0	0	2	0	1	1	1	0
1270	2	3	0	1	0	1	1	0	1	0	3	0		2	0	0	0	0	0
1271	2	3	0	1	1	0	0	0	1		3	0	0	1	0	0	0	0	0
1272	4	2	0	2	1	0	0	0	1	0	2	1		2	0	0	0	0	0
1273	1	3	0	2	0	0	0	0	1	0	2	0	0	1	0	0	0	0	0
1274	1	3	0	1	0	1	0	0	1	0	2	0	0	1	0	0	0	0	0
1275	1	3	0	2	0	0	0	0	1	0	3	0	0	1	0	0	0	0	0
1276	1	1	0	2	0	1	1	0	1	0	3	0	0	1	0	0	0	0	0
1277	4	4	0	1	1	0	0	0	1	0	2	1	0	1	0	0	0	0	0
1278	2	4	0	1	0	0	0	0	1	0	2	0	0	1	0	0	0	0	0
1279	2	3	0	2	0	0	0	0	1	0	1	0	0	1	0	1	0	0	0
1280	3	3	0	2	1	0	0	0	1	0	2	1	0	1	0	0	0	0	0
1281	4	3	0	1	1	0	0	0	1	0	2	0		2	0	0	0	0	0
1282	2	1	0	3	1	0	0	0	1	0	3	0		1	0	0	0	0	0
1283	1	2	0	2	0	0	1	0	1	0	2	1	0	1	0	1	0	0	0
1284	1	1	0	2	0	1	0	0	1	1	3	0		1	0	0	0	0	0
1285	2	2	0	2	0	1	0	0	2	0	2	0	0	1	0	0	0	0	0
1286	1	2	0	2	0	1	0	0	1	0	2	0	0	1	0	0	0	0	0
1287	1	2	0	1	0	1	0	0	2	0	3	0	0	1	0	1	0	0	0
1288	2	3	0	1	1	0	0	0	1	0	1	0	0	1	0	0	0	0	0
1289	1	2	0	1	0	1	0	0	1		2	0	0	1	0	1	1	1	1
1290	3	2	0	1	1	0	0	0	1	0	2	1		2	0	1	1	1	0
1291	2	4	0	1	0	0	0	0	1	0	3	0	0	2	0	0	0	0	0
1292	2	2	0	1	1	1	0	0	1	0	2	0	0	1	0	0	0	0	0
1293	4	3	0	1	1	1	0	0	1	0	1	1	0	2	0	0	0	0	0
1294	4	3	0	1	1	1	0	0	1	0	1	1		2	0	0	0	0	0
1296	2	1	0	1	0	0	1	0	1	0	1	0	0	1	0	0	0	0	0
1297	1	2	0	2	0	1	0	0	1	0	3	0		1	0	0	0	0	0
1298	2	3	0	1	1	0	0	0	1	1	2	1		2	0	0	0	0	0
1299	1	2	0	1	0	1	0	0	1	0	1	0	0	1	0	1	1	1	0
1300	1	2	0	1	0	1		0	1	0	2	0	0	1	0	1	0	0	0
1301	1	2	0	2	0	0	0	0	2	0	1	1		2	0	1	1	1	0
1302	1	2	0	1	0	1	0	0	2	0	3	1	0	1	0	0	0	1	0
1303	1	2	0	1	0	1	0	0	2	0	1	1	0	2	0	0	0	1	0
1304	1	3	0	1	0	0	0	1	2	0	2	0	0	1	0	0	0	1	0
1305	4	4	0	1	1	0	1	0	1	0	2	0		1	0	0	0	0	0
1306	2	1	0	2	0	0	1	1	1	0	2	1	0	2	0	0	0	0	0
1307	2	4	0	1	0	0	0	0	2	0	2	0	0	1	0	1	0	1	0
1308	2	3	0	2	0	1	1	0	1	1	3	0	0	1	0	0	0	0	0
1309	1	3	0	1	0	1	0	0	1	0	1	0	0	2	0	0	0	0	0
1310	1	2	0	1	0	1	1	0	1	0	3	0	0	1	0	0	0	0	0
1311	1	2	0	1	0	1	0	0	1	1	3	0		1	0	0	0	0	0
1312	3	3	0	1	1	0	1	0	1	0	2	1		1	0	0	0	0	0
1313	1	1	0	1	0	1	1	0	1	0	3	0	0	1	0	0	0	0	0
1314	3	4	0	1	1	0	0	0	1	0	1	1		1	0	0	0	0	0
1315	4	3	0	1		0	0	0	1	0	1	1		2	0	0	0	0	0
1316	1	2	0	1	0	1	1	0	1	0	2	0	0	1	0	1	0	1	0
1317	1	2	0	1	0	1	0	0	2	0	3	0	0	1	0	0	0	0	0
1318	3	3	0	2	1	0	0	0	1	0	1	1		1	0	0	0	0	0
1319	1	3	0	1	0	1	0	0	1	0	1	1		1	0	0	0	0	0
1320	4	4	0	2		0	0	0	1	0	2	0		2	0	0	0	0	0
1321	2	3	0	1	1	1	0	0	1	0	2	0		1	0	0	0	0	0
1322	1	2	0	1	0	1	0	0	1	0	1	1		1	0	1	1	1	1
1323	2	3	0	2	0	1	0	0	1	0	2	0	0	1	0	0	0	0	0
1324	1	2	0	1	0	1	1	0	1	0	3	0	0	1	0	1	0	0	0
1325	1	2	0	1	0	1	0	0	1	1	2	0	1	1	0	1	0	0	0
1326	1	3	0	3	0	1	0	0	1	0	3	0	2	1	0	1	1	0	0
1327	1	2	0	1	0	1	1	0	1	0	3	0	0	1	0	0	0	0	0
1328	3	2	0	3	1	1	0	1	1	0	3	0		2	0	0	0	0	0
1329	2	2	0	3	1	1	0	0	2	0	2	0		1	0	1	0	0	0
1330	2	3	0	1	1	1	1	0	1	0	2	0	0	1	0	0	0	0	0
1331	4	3	0	1	1	1	0	0	1	0	2	0	0	1	0	0	0	0	0
1333	2	3	0	2	0	1	1	0	1	0	3	1	0	1	0	0	0	0	0
1334	3	3	0	1	1	1	1	0	2	0	2	1	0	1	0	1	0	0	0
1335	1	2	0	3	0	1	0	0	2	0	3	1	0	1	0	0	0	0	0
1336	1	3	0	1	0	1	1	0	1	0	3	0	0	1	0	1	1	0	0
1337	3	1	0	2	1	1	0	0	1	0	1	0		2	0	1	1	0	0
1338	1	2	0	2	0	1	0	0	1	0	1	0	0	2	0	0	0	0	0
1339	2	4	0	3	0	1	1	0	1	0	2	1	2	1	0	1	0	0	0
1340	2	4	0	2	0	0	0	1	1	0	2	0	0	2	0	0	0	0	0
1341	3	3	0	1	1	0	0	0	1	0	2	1	0	2	0	0	0	0	0
1342	2	2	0	3	0	0	0	0	1	0	2	1	0	2	0	1	1	1	1
1343	1	3	0	1	0	0	0	0	1	0	3	0	0	1	0	0	0	1	1
1344	1	3	0	1	1	0	1	0	1	1	2	0	4	2	0	0	0	1	1
1345	2	2	0	2	1	0	0	0	1	1	3	0	0	1	0	0	0	0	0
1346	3	4	0	1	1	0	0	0	1	0	2	0		1	0	0	0	0	0
1347	1	3	0	2	0	1	1	1	1	1	3	0	2	2	0	1	0	1	0
1348	2	3	0	3	0	0	1	0	1	0	3	1	0	1	0	1	1	1	1
1349	2	3	0	1	1	0	0	1	1	0	2	1		1	0	0	0	0	0
1350	2	2	0	2	1	0	1	0	1	0	2	0	0	1	0	0	0	0	0
1351	3	4	0	2	1	0	1	1	1	1	2	1	0	1	0	0	0	0	0
1352	1	3	0	1	0	0	0	0	1	0	2	1	0	2	0	0	0	0	0
1353	1	1	0	2	0	1	1	0	1	0	3	0	0	1	0	0	0	0	0
1354	2	3	0	1	0	0	1	0	1	1	2	0	0	2	0	0	0	0	0
1355	1	2	0	2	0	0	0	0	2	0	3	0	0	1	0	0	0	0	0
1356	1	3	0	2	0	0	1		1	1	3	0		1	0	0	0	0	0
1357	2	3	0	2	1	0	1	0	1	0	1	1	0	1	0	0	0	0	0
1358	1	3	0	2	0	1	0	0	1	0	2	0	0	1	0	0	0	0	0
1359	1	1	0	3	0	0	0	0	1	0	2	0	0	2	0	0	0	0	0
1360	1	3	0	2	0	0	0	0	1	0	2	0	0	1	0	0	0	0	0
1361	2	2	0	1	0	1	1	0	1	0	3	0	0	1	0	0	0	0	0
1362	1	1	0	2	0	1	0	1	1	0	3	0	0	1	0	1	0	1	1
1363	2	3	0	3	0	0	0	0	2	0	2	1	0	1	0	1	0	0	0
1364	2	4	0	1	0	0	1	0	2	0	3	0	0	1	0	0	0	1	0
1365	1	2	0	1	0	1	1	1	1	0	3	0	0	1	0	0	0	0	0
1366	2	3	0	1	1	0	0	0	1	0	1	0	0	1	0	0	0	0	0
1367	1	2	0	3	0	0	1	0	1	0	3	0		1	0	0	0	0	0
1368	4	3	0	1	0	0	0	0	1	0	1	1	0	1	0	1	0	0	0
1369	1	2	0	2	0	0	0	0	1		2	0	0	1	0	0	0	0	0
1370	3	3	0	1	0	1	0	0	1	1	3	0	2	1	0	1	0	1	0
1371	2	3	0	1	1	0	0	0	1	0	2	0		1	0	0	0	0	0
1372	2	2	0	1	0	1	0	0	1	0	2	1	0	1	0	0	0	0	0
1373	3	2	0	1	1	0	0	0	1	0	2	1	0	1	0	0	0	0	0
1374	1	2	0	2	0	1	0	0	1	0	2	1	0	1	0	0	0	0	0
1375	3	3	0	1	1	1	0	1	1	0	2	0	0	2	0	0	0	0	0
1376	3	3	0	2	1	1	0	0	1	0	3	0	0	1	0	1	1	0	0
1377	1	3	0	1	0	1	1	0	1	0	2	0	0	1	0	0	0	0	0
1378	1	3	0	1	0	1	1	0	1	0	3	0	2	1	0	1	1	1	1
1379	2	3	0	1	0	0	1	0	1	0	2	0	2	1	0	0	0	0	0
1380	1	3	0	1	0	0	1	0	1	0	2	0	0	1	0	0	0	0	0
1381	2	2	0	1	0	1	0	0	1	0	2	0	0	1	0	0	0	0	0
1382	2	3	0	1	0	1	0	0	1	1	2	0	1	1	0	1	0	1	0
1383	1	1	0	2	0	1	1	1	1	1	3	0	1	1	0	0	0	1	1
1384	1	2	0	2	0	0	0	0	1	0	2	0	0	1	0	0	0	0	0
1385	1	2	0	3	0	0	0	0	1	0	2	0	0	1	0	0	0	0	0
1386	2	3	0	1	0	1	1	0	2	0	3	0	0	1	0	1	1	0	1
1387	2	2	0	3		1	0	0	2	0	3	0	0	1	0	0	0	0	0
1388	1	3	0	2	0	1	0	0	1	0	3	1	0	1	0	0	0	0	0
1389	1	2	0	2	0	1	1	0	1	0	3	0	0	1	0	0	0	0	0
1390	1	2	0	2	0	0	1	0	1	0	3	0		1	0	0	0	0	0
1391	1	2	0	2	0	1	1	0	1	1	3	0	2	1	0	0	0	0	0
1392	1	2	0	2	0	0	1	0	1	0	3	0	0	1	0	0	0	0	0
1393	1	2	0	2	0	0	1	0	1	0	3	1		1	0	0	0	0	0
1394	2	3	0	1	0	1	0	0	1	0	2	1	0	1	0	1	0	1	0
1395	2	3	0	2	0	1	1	0	1	0	3	0	0	1	0	0	0	0	0
1396	1	1	0	2	0	1	1	0	1	0	3	0	0	1	0	0	0	0	0
1397	2	3	0	2	1	1	0	0	1	0	3	1	0	1	0	0	0	0	0
1398	3	3	0	1	1	1	1	0	1	0	3	1	0	1	0	0	0	0	0
1399	1	1	0	3	0	0	1	0	1	1	2	1	0	2	0	0	0	0	0
1400	1	1	0	1	0	1	1	0	1	1	2	0	0	1	0	0	0	0	0
1401	3	3	0	1	1	0	1	0	1	0	2	1		2	0	0	0	0	0
1402	3	3	0	1	1	0	0	0	1	0	2	1	0	2	0	0	0	0	0
1403	1	3	0	1	0	0	0	0	1	0	2	1	0	1	0	0	0	1	0
1404	2	3	0	2	0	0	0	0	1	0	2	0	0	1	0	0	0	0	0
1405	2	4	0	2	0	0	0	0	1	0	2	1	0	2	0	1	1	1	1
1406	3	2	0	2	0	0	0	0	1	1	2	1	0	2	0	0	0	0	0
1407	4	2	0	1		1	0	0	1	0	3	0	0	1	0	0	0	0	0
1408	1	2	0	1	0	1	0	0	1	0	3	0	0	1	0	1	0	0	0
1409	2	3	0	1	1	1	0	0	1	0	2	1	0	1	0	0	0	1	0
1410	4	4	0	2	1	1	0	0	1	0	2	0	0	1	0	0	0	0	0
1411	1	2	0	2	0	1	0	0	1	0	2	0	0	1	0	0	0	0	0
1412	1	2	0	2	0	1	0	0	1	0	2	0		1	0	0	0	0	0
1413	1	2	0	3	0	0	1	0	1	0	3	0	0	1	0	0	0	1	1
1414	1	3	0	2	0	1	1	0	1	0	3	0	0	1	0	1	1	1	1
1415	1	2	0	1	0	1	1	0	1	0	2	0	0	1	0	0	0	0	0
1416	3	3	0	1	1	1	0	0	1	0	3	0	0	1	0	1	1	0	0
1417	1	3	0	3	0	0	1	0	1	0	3	0	0	1	0	0	0	0	0
1419	1	2	0	2	0	0	1	1	1	0	2	0		1	0	0	0	0	0
1420	2	2	0	1	1	1	1	0	1	0	2	1		1	0	0	0	0	0
1421	3	3	0	2	1	0	1	0	1	1	2	0	0	1	0	1	0	0	0
1422	1	3	0	1	0	1	1	1	1	0	2	0	0	1	0	0	0	0	0
1423	1	2	0	1	0	1	0	0	1	0	2	0	0	2	0	1	0	1	1
1424	1	2	0	1	0	0	0	0	1	0	1	0	0	1	0	0	0	0	0
1425	2	3	0	2	0	1	0	0	1	0	3	0		1	0	0	0	0	0
1426	1	1	0	1	0	1	0	0	1	0	3	0	0	2	0	0	0	0	0
1427	1	2	0	2	0	0	0	0	1	0	2	0		1	0	1	0	1	1
1428	3	2	0	2	1	1	1	0	1	0	2	1	0	2	0	0	0	0	0
1429	3	3	0	1	1	0	0	0	1	0	2	1	1	1	0	0	0	0	0
1430	1	3	0	2	0	0	0	0	1	0	3	0	0	1	0	0	0	0	0
1431	1	2	0	2	0	1	0	0	1	0	2	0	0	1	0	0	0	0	0
1432	1	3	0	2	0	1	1	1	1	0	2	0	0	2	0	0	0	1	1
1433	3	1	0	1	0	0	1	0	1	0	2	1	0	1	0	0	0	0	0
1434	1	1	0	2	0	1	1	0	1	1	3	0	0	1	0	0	0	0	0
1435	1	1	0	2	0	1	1	0	1		3	0	0	1	0	1	1	1	0
1436	3	3	0	2	0	0	0	0	1	0	2	0	0	2	0	0	0	0	0
1437	3	3	0	1	1	0	0	0	1	0	2	1	0	2	0	0	0	0	0
1438	4	4	0	1	0	1	0	0	2	0	3	0	0	1	0	1	1	1	1
1439	2	3	0	1	1	1	1	0	1	0	2	0	0	1	0	0	0	0	0
1440	2	3	0	2	0	1	1	0	1	0	2	0	0	2	0	0	0	0	0
1441	2	4	0	1	0	1	0	0	1	0	2	1	0	1	0	0	1	0	0
1442	2	3	0	2	1	1	1	0	1	0	2	1	0	1	0	0	0	0	0
1443	1	3	0	1	0	0	0	0	1	0	1	1	0	1	0	0	0	0	0
1444	2	3	0	1	0	1	0	0	1	0	2	1	0	1	0	0	0	0	0
1445	2	3	0	1	0	1	1	0	1	0	3	0	0	1	0	0	0	0	0
1446	4	2	0	1	1	1	0	0	1	0	1	0		2	0	0	0	0	0
1447	2	4	0	1	0	0	0	0	1	0	1	1	0	1	0	1	0	0	0
1448	1	2	0	1	0	1	0	0	1	0	2	0	0	1	0	1	1	0	0
1449	1	2	0	2	0	0	1	0	1	0	2	1	0	2	0	0	0	0	0
1450	2	4	0	1	0	1	0	0	1	0	2	1	0	1	0	0	0	0	0
1451	1	2	0	2	0	1	0	0	1	0	3	0		1	0	1	1	0	0
1452	2	1	0	2	0	1	1	0	1		2	1	0	1	0	0	0	0	0
1453	3	3	0	1	0	0	1	0	1	0	2	1	0	1	0	0	0	0	0
1454	1	2	0	2	0	1	1	0	1	0	3	0	0	2	0	1	0	0	0
1455	3	4	0	2	1	1	1	0	2	0	2	0	0	1	0	0	0	1	1
1456	1	1	0	2	0	0	0	0	1	0	2	0		1	0	0	0	0	0
1457	1	2	0	1	0	1	0	0	1	1	3	1	0	1	0	1	1	1	0
1458	2	2	0	1	0	1	0	0	1	0	2	1	0	1	0	0	0	0	0
1459	2	3	0	1	0	1	0	0	1	0	2	1	0	1	0	0	0	0	0
1460	2	2	0	3	0	0	0	0	1	0	1	0	0	1	0	0	0	1	1
1462	1	2	0	1	0	0	1	0	1	0	2	0	0	1	0	0	0	0	0
1463	2	2	0	2	1	0	1	0	1	0	1	0	0	1	0	0	0	0	0
1464	2	3	0	1	1	0	1	0	1	0	2	0	0	2	0	0	0	0	0
1465	2	3	0	1	0	1	0	0	1	0	1	0	0	1	0	0	0	0	0
1466	3	3	0	1	0	0	0	0	1	0	2	0	0	1	0	0	0	1	1
1467	2	3	0	1	0	0	0	0	1	0	2	1	0	1	0	0	0	0	0
1468	2	3	0	2	0	1	1	1	1	0	3	0	0	1	0	0	0	0	0
1469	1	1	0	1	0	1	1	1	1	0	3	0	0	2	0	0	0	0	0
1470	1	2	0	1	0	1	1	1	2	1	3	0	0	1	0	1	1	1	1
1471	1	2	0	3	0	1	0	0	1	0	3	0	0	1	0	1	0	1	1
1472	1	2	0	2	0	0	1	0	1	0	2	1	0	1	0	0	0	0	0
1473	2	3	0	1	0	1	1	0	1	0	3	0	0	1	0	0	0	1	0
1474	1	1	0	1	0	1	1	1	1	0	3	0	0	1	0	0	0	0	0
1475	1	1	0	2	0	1	0	0	1	0	2	0	0	1	0	0	0	0	0
1476	1	2	0	2	0	0	1	1	1	0	3	0	0	1	0	1	0	1	0
1477	1	3	0	2	0	1	1	1	1	1	3	0	0	1	0	0	0	0	0
1478	3	3	0	1	0	1	0	0	1	0	1	0	0	1	0	0	0	0	0
1479	1	2	0	1	0	1	0	0	1	0	3	0	0	1	0	0	0	1	0
1480	2	3	0	1	0	0	1	0	1	0	2	0	0	1	0	0	0	0	0
1481	1	3	0	1	0	0	0	0	1	0	2	1	0	1	0	0	0	0	0
1482	2	3	0	2	0	1	0	0	1	1	2	0	2	1	0	1	0	0	0
1484	1	2	0	2	0	1	0	0	1	0	3	0	0	2	0	0	0	0	0
1485	3	2	0	1	1	1	1	0	1	0	2	0	0	2	0	0	0	0	0
1486	3	3	0	3	1	0	1	0	2	0	3	0	0	2	0	0	0	0	0
1487	1	2	0	2	0	1	0	0	1	0	2	0	0	1	0	1	0	1	0
1488	1	4	1	2	0	0	1	0	1	1	3	0	3	1	0	0	0	1	1
1489	2	4	0	2	0	0	1	0	2	0	2	0	0	1	0	0	0	0	0
1490	1	2	0	2	0	0	0	0	2	1	2	0	2	1	0	0	0	0	0
1491	4	3	0	2	1	1	1	1	2	0	2	0	0	2	0	0	0	1	1
1492	4	1	0	2	1	1	1	0	1	0	2	1	0	2	0	0	0	0	0
1493	3	4	0	2	1	0	0	0	1	0	2	0	0	2	0	0	0	0	0
1494	1	2	0	2	0	0	1	0	1	0	2	1	0	1	0	0	0	0	0
1495	2	3	0	1	0	1	0	0	1	0	2	0	0	1	0	1	1	1	1
1496	1	1	0	1	0	0	1	0	1	0	2	0	0	1	0	0	0	0	0
1497	2	4	0	2	1	0	0	0	1	0	3	0	0	1	0	1	0	0	0
1498	3	4	0	2	1	1	0	0	1	0	3	0	0	1	0	0	0	0	0
1499	2	3	1	2	0	0	0	0	2	0	3	1	1	1	1	1	1	1	1
1500	1	3	0	2	0	1	0	0	1	0	3	0	0	1	0	1	1	1	1
1501	1	3	0	1	0	0	0	0	1	0	3	0	0	1	0	1	0	0	0
1502	1	3	0	1	0	0	0	0	1	0	2	0	0	1	0	1	1	0	0
1504	2	3	0	1	1	0	1	0	1	0	1	0	0	2	0	0	0	0	0
1505	2	3	0	1	0	0	0	0	1	1	2	1	0	1	0	0	0	0	0
1506	4	2	0	3	1	1	0	0	1	0	1	0	0	2	0	0	0	0	0
1507	3	2	0	2	1	1	0	0	1		2	1		2	0	0	0	0	0
1508	1	2	0	2	0	1	0	0	1	0	3	0	0	1	0	1	1	1	1
1509	2	3	0	3	0	0	0	0	1	0	2	1	0	1	0	0	0	0	0
1510	3	2	0	2	1	0	0	0	1	0	2	1	0	2	0	0	0	0	0
1511	1	2	0	1	0	1	0	0	1	1	1	1	0	2	0	1	0	0	0
1512	3	3	0	1	1	1	0	0	1	0	3	1	0	2	0	0	0	0	0
1513	3	2	0	1	1	1	0	0	1	0	3	1	0	1	0	1	0	0	0
1514	3	3	0	2	0	1	1	0	2	0	3	0	0	2	0	1	1	1	0
1515	3	2	0	1	1	1	0	0	1	0	1	0	0	2	0	0	0	0	0
1516	2	3	0	1	0	1	0	0	1	0	2	0	0	1	0	0	0	0	0
1517	2	4	0	1	0	0	0	0	1	0	2	1	0	1	0	0	0	0	0
1518	2	1	0	1	0	1	1	0	2	0	3	0	0	1	0	0	0	1	1
1519	1	1	0	2	0	0	1	0	1	0	1	0	0	1	0	1	0	1	1
1520	2	3	0	1	1	1	0	0	1	1	2	1	0	2	0	0	0	0	0
1521	2	3	0	1	0	1	0	0	1	1	3	1	0	1	0	0	0	1	1
1522	1	2	1	1	0	0	0	0	1	1	2	0	0	1	0	1	0	1	1
1523	1	3	0	2	0	0	0	0	2	0	2	0	0	1	0	1	1	0	0
1525	3	2	0	2	1	1	0	0	1	0	2	0	0	2	0	1	0	0	0
1526	1	2	0	2	0	1	0	0	1	0	3	0	0	1	0	1	0	0	0
1527	1	2	1	1	0	1	0	0	1	1	3	0	2	2	0	0	0	1	1
1528	1	2	0	3	0	1	0	0	1	0	3	0	0	1	0	0	0	0	0
1529	3	2	0	1	1	1	1	0	1	0	3	0	0	1	0	0	0	0	0
1530	3	3	0	1	0	1	1	0	1	0	1	0	0	1	0	0	0	0	0
1531	2	2	0	2	0	0	0	0	1	0	3	0	0	1	0	1	0	1	1
1532	2	2	0	2	0	1	1	0	1	0	3	0	0	1	0	1	1	1	1
1533	2	4	0	2	0	1	1	0	1	0	2	0	0	1	0	0	0	0	0
1534	2	2	0	1	0	1	1	0	2	0	2	0	0	1	0	1	1	1	1
1535	2	4	0	2	0	1	0	0	1	0	2	0	0	2	0	0	0	0	0
1536	3	3	0	2	0	1	0	0	1	0	3	0	0	1	0	0	0	0	0
1537	1	3	0	2	0	1	0	0	1	0	2	0	0	2	0	1	1	1	1
1538	1	3	0	3	0	0	1	0	1	0	2	0	0	1	0	1	1	0	0
1539	2	3	0	2	1	1	0	0	1	0	2	0	0	1	0	0	0	0	0
1540	2	1	0	2	0	1	0	0	1	0	3	0	0	1	0	0	0	0	0
1541	3	4	0	1	0	1	1	0	1	0	3	0	0	1	0	0	0	0	0
1542	1	3	0	1	0	0	0	0	1	0	1	0	0	1	0	1	0	0	0
1543	2	2	0	2	0	1	0	0	1	0	2	0	0	1	0	1	0	1	0
1544	2	2	0	1	0	1	0	0	1		3	0	0	1	0	1	1	1	1
1545	1	2	0	2	0	1	0	0	1	0	3	0	0	1	0	1	1	0	0
1546	2	3	0	2	0	1	0	0	1	0	3	0	0	1	0	1	0	0	0
1547	3	3	0	1	1	0	0	0	1	0	3	0	0	1	0	0	0	0	0
1548	2	3	0	1	0	1	0	0	1	1	3	0	0	2	0	0	0	0	0
1549	2	2	0	1	0	1	0	0	1	0	3	0	0	1	0	0	0	0	0
1550	1	2	0	1	0	1	0	0	2	0	1	0	0	1	0	1	0	0	0
1551	3	4	0	1	1	1	0	0	1	0	2	0	0	1	0	0	0	0	0
1552	1	2	0	1	0	1	0	0	1	0	2	0	0	1	0	1	1	1	1
1553	4	4	1	1	1	0	0	0	1	1	2	1	0	1	0	1	1	1	1
1554	1	3	0	1	0	1	1	0	1	0	3	0	0	1	0	0	0	0	0
1555	1	1	0	2	0	1	1	0	1	0	3	0	0	2	0	0	0	0	0
1556	1	2	0	2	0	0	0	0	2	0	2	1	0	1	0	1	1	1	1
1557	1	1	0	1	0	0	1	0	2	0	3	0	0	1	0	1	1	0	0
1558	3	4	0	1	1	0	0	0	1	0	2	0	0	1	0	0	0	0	0
1559	3	4	0	1	1	0	1	0	1		3	1	0	1	0	0	0	0	0
1560	2	2	0	1	0	1	0	0	1	0	2	0	0	1	0	0	0	0	0
1561	1	3	0	1	0	1	1	0	1	0	3	0		1	0	1	1	1	1
1562	1	3	0	2	0	0	1	0	1	0	2	0	0	1	0	0	0	0	0
1563	2	2	0	1	0	1	0	0	1	0	2	0	0	1	0	0	0	0	0
1564	1	1	0	2	0	1	1	0	2	0	3	0	0	1	0	0	0	0	0
1565	2	1	0	3	0	1	1	0	2	0	2	0	0	2	0	0	0	0	0
1566	1	2	0	3	0	0	1	0	2	0	2	0		1	0	0	0	0	0
1567	1	3	0	2	0	0	1	0	1	0	2	0	0	1	0	0	0	0	0
1568	3	4	0	1	0	0	0	0	1	0	2	0		1	0	0	0	0	0
1569	1	4	0	3	0	0	0	0	1	0	2	0	0	1	0	1	1	0	0
1570	1	3	0	1	0	1	1	0	1	0	2	0	0	1	0	0	0	0	0
1571	2	3	0	2	0	1	1	0	1		2	0	0	1	0	0	0	0	0
1572	2	3	0	2	0	1	1	0	1	1	3	0		1	0	0	0	0	0
1573	2	3	0	2	0	0	0	0	2	0	2	0	0	1	0	0	0	0	0
1574	2	1	0	1	1	0	1	0	1	0	1	1	0	1	0	0	0	0	0
1575	2	3	0	1	0	1	1	0	1	0	3	0	0	1	0	0	0	0	0
1576	4	3	0	1	1	0	1	0	1	0	2	0	0	1	0	0	0	0	0
1577	2	3	0	2		0	0	0	2	0	2	1	0	2	0	0	0	0	0
1578	1	3	0	2	0	1	0	0	1	1	3	1		2	0	0	0	0	0
1579	3	4	0	2	0	1	1	0	2	0	3	0		1	0	0	0	0	0
1580	1	2	0	2	0	0	0	0	1	0	2	0		1	0	0	0	0	0
1581	1	3	0	1	0	0	1	0	1	0	3	0	0	1	0	1	0	1	0
1582	2	4	0	2	1	0	0	0	2	0	2	0		2	0	0	0	0	0
1583	1	3	1	1	0	1	0	0	1	1	3	0	2	1	0	1	1	1	1
1584	1	1	0	3	0	1	0	0	1	1	3	1		2	0	0	0	1	1
1585	1	2	0	2	0	0	1	0	1	0	3	0	0	1	0	1	1	1	1
1586	4	3	0	2	1	0	0	0	2	0	1	0		2	0	0	0	0	0
1587	2	2	0	2	0	0	0	0	1	0	2	0		1	0	0	0	0	0
1588	1	1	0	2	0	0	0	0	1	1	3	0	0	1	0	0	0	0	0
1589	1	2	0	2	0	0	0	0	1	0	3	0	0	1	0	0	0	0	0
1590	4	4	0	2	1	0	0	0	2	0	1	0	1	1	0	0	0	0	0
1591	4	2	0	3	1	0	0	0	2	0	2	1	0	1	0	0	0	0	0
1592	2	1	0	3	0	1	0	0	2		2	0	0	1	0	1	1	1	1
1593	3	3	0	1	1	1	0	0	1	0	3	0	0	2	0	0	0	0	0
1594	2	4	0	1	0	1	0	0	1	0	2	0	0	1	0	1	1	0	0
1595	1	2	0	1	0	1	0	0	1	0	3	0	0	1	0	0	0	0	0
1596	1	2	0	3	0	0	0	0	1	0	3	0	0	1	0	1	1	1	1
1597	1	2	0	2	0	1	0	0	1	0	3	0	0	1	0	1	0	0	0
1600	2	2	0	1	0	0	0	0	1	0	2	0	0	1	0	1	0	1	0
1601	1	2	0	2	0	1	0	0	1	0	3	0	0	1	0	0	0	0	0
1602	1	3	0	1	0	1	0	0	1	0	3	0	0	1	0	0	0	1	1
